# Supplementary material for: Bis(2,2′-bipyridine-κ2 N,N′)(maleato-κ2 O 1,O 1′)nickel(II) 7.34-hydrate
Source: Acta Crystallogr Sect E Struct Rep Online. 2008 Nov 13;64(Pt 12):m1536–7. doi: 10.1107/S1600536808036672 (PMC2960002; doi:10.1107/S1600536808036672)
Supplement: Supplementary file 1 [file e-64-m1536-sup1.cif]

##############################################################################
###                                                                        ###
###        Electronic paper (Acta Crystallographica Section E)             ###
###                                                                        ###
##############################################################################
#                                                                            #
# This CIF contains the data in a paper accepted for publication in Acta     #
# Crystallographica Section E. It conforms to the requirements of Notes      #
# for Authors for Section E, and has been peer reviewed under the auspices   #
# of the IUCr Commission on Journals.                                        #
#                                                                            #
# Full details of the Crystallographic Information File format               #
# are given in the paper "The Crystallographic Information File (CIF):       #
# a New Standard Archive File for Crystallography" by S. R. Hall, F. H.      #
# Allen and I. D. Brown [Acta Cryst. (1991), A47, 655-685].                  #
#                                                                            #
# The current version of the core CIF dictionary is obtainable from          #
# ftp://ftp.iucr.org/pub/cif_core.dic. The current version number is 2.4.    #
#                                                                            #
# Software is freely available for graphical display of the structure(s) in  #
# this CIF.  For information consult the CIF home page http://www.iucr.org/  #
# cif/home.html                                                              #
#                                                                            #
# This file may be used for bona fide research purposes within the           #
# scientific community so long as proper attribution is given to the journal # 
# article from which it was obtained.                                        #
#                                                                            #
##############################################################################
                                             
data_I
_audit_creation_method     SHELXL-97
_chemical_name_systematic
;
Bis(2,2'-bipyridine-\k^2^<i>N</i>,<i>N</i>')(maleato-
\k^2^<i>O</i>^1^,<i>O</i>^1'^)nickel(II) 7.34-hydrate
;
_chemical_name_common     ?
_chemical_formula_moiety     'C24 H18 N4 Ni O4, 7.34(H2 O)'
_chemical_formula_sum     'C24 H32.68 N4 Ni O11.34'
_chemical_formula_iupac     '[Ni (C4 H2 O4) (C10 H8 N2)2], 7.34H2 O'
_chemical_formula_weight     617.35
_chemical_melting_point     ?
_symmetry_cell_setting     Monoclinic
_symmetry_space_group_name_H-M     'I 2/a'
_symmetry_space_group_name_Hall     '-I 2ya'
loop_
    _symmetry_equiv_pos_as_xyz
    'x, y, z'
    '-x+1/2, y, -z'
    'x+1/2, y+1/2, z+1/2'
    '-x, y+1/2, -z+1/2'
    '-x, -y, -z'
    'x-1/2, -y, z'
    '-x+1/2, -y+1/2, -z+1/2'
    'x, -y+1/2, z+1/2'
_cell_length_a     20.7108(6)
_cell_length_b     17.4754(5)
_cell_length_c     15.6460(6)
_cell_angle_alpha     90.00
_cell_angle_beta     97.767(3)
_cell_angle_gamma     90.00
_cell_volume     5610.8(3)
_cell_formula_units_Z     8
_cell_measurement_reflns_used     16806
_cell_measurement_theta_min     3.06
_cell_measurement_theta_max     54.43
_cell_measurement_temperature     100(2)
_exptl_crystal_description     plate
_exptl_crystal_colour     'violet'
_exptl_crystal_size_max     0.36
_exptl_crystal_size_mid     0.18
_exptl_crystal_size_min     0.16
_exptl_crystal_density_diffrn     1.462
_exptl_crystal_density_meas     ?
_exptl_crystal_density_method     'not measured'
_exptl_crystal_F_000     2587.2
_exptl_absorpt_coefficient_mu     0.758
_exptl_absorpt_correction_type     multi-scan
_exptl_absorpt_process_details     '(Blessing, 1995)'
_exptl_absorpt_correction_T_min     0.7719
_exptl_absorpt_correction_T_max     0.8883
_exptl_special_details
;
;
_diffrn_ambient_temperature     100(2)
_diffrn_radiation_type     MoK\a
_diffrn_radiation_wavelength     0.71073
_diffrn_radiation_source     'fine-focus sealed tube'
_diffrn_radiation_monochromator     graphite
_diffrn_measurement_device_type     'Stoe IPDS'
_diffrn_measurement_method     \f
_diffrn_detector_area_resol_mean     ?
_diffrn_reflns_number     14173
_diffrn_reflns_av_R_equivalents     0.0238
_diffrn_reflns_av_sigmaI/netI     0.0250
_diffrn_reflns_theta_min     1.53
_diffrn_reflns_theta_max     24.99
_diffrn_reflns_theta_full     24.99
_diffrn_measured_fraction_theta_max     0.997
_diffrn_measured_fraction_theta_full     0.997
_diffrn_reflns_limit_h_min     -24
_diffrn_reflns_limit_h_max     24
_diffrn_reflns_limit_k_min     -20
_diffrn_reflns_limit_k_max     20
_diffrn_reflns_limit_l_min     -18
_diffrn_reflns_limit_l_max     13
_diffrn_standards_number     0
_diffrn_standards_interval_count     ?
_diffrn_standards_interval_time     ?
_diffrn_standards_decay_%     ?
_refine_special_details
;
Refinement of <i>F</i>^2^ against ALL reflections. The weighted <i>R</i>-factor
<i>wR</i> and goodness of fit <i>S</i> are based on <i>F</i>^2^, conventional
<i>R</i>-factors <i>R</i> are based on <i>F</i>, with <i>F</i> set to zero for
negative <i>F</i>^2^. The threshold expression of <i>F</i>^2^ >
\s(<i>F</i>^2^) is used only for calculating <i>R</i>-factors(gt) <i>etc</i>.
and is not relevant to the choice of reflections for refinement.
<i>R</i>-factors based on <i>F</i>^2^ are statistically about twice as large
as those based on <i>F</i>, and <i>R</i>- factors based on ALL data will be
even larger.
;
_reflns_number_total     4944
_reflns_number_gt     4176
_reflns_threshold_expression     I>2\s(I)
_refine_ls_structure_factor_coef     Fsqd
_refine_ls_matrix_type     full
_refine_ls_R_factor_all     0.0308
_refine_ls_R_factor_gt     0.0233
_refine_ls_wR_factor_gt     0.0566
_refine_ls_wR_factor_ref     0.0582
_refine_ls_goodness_of_fit_ref     0.956
_refine_ls_restrained_S_all     0.956
_refine_ls_number_reflns     4944
_refine_ls_number_parameters     422
_refine_ls_number_restraints     8
_refine_ls_hydrogen_treatment     mixed
_refine_ls_weighting_scheme     calc
_refine_ls_weighting_details
                 'calc w=1/[\s^2^(Fo^2^)+(0.0405P)^2^] where P=(Fo^2^+2Fc^2^)/3'
_atom_sites_solution_hydrogens     geom
_atom_sites_solution_primary     direct
_atom_sites_solution_secondary     difmap
_refine_ls_shift/su_max     0.002
_refine_ls_shift/su_mean     0.000
_refine_diff_density_max     0.258
_refine_diff_density_min     -0.241
_refine_ls_extinction_method     none
_refine_ls_extinction_coef     ?
loop_
    _atom_type_symbol
    _atom_type_description
    _atom_type_scat_dispersion_real
    _atom_type_scat_dispersion_imag
    _atom_type_scat_source
    'C' 'C' 0.0033 0.0016
                         'International Tables Vol C Tables 4.2.6.8 and 6.1.1.4'
    'H' 'H' 0.0000 0.0000
                         'International Tables Vol C Tables 4.2.6.8 and 6.1.1.4'
    'N' 'N' 0.0061 0.0033
                         'International Tables Vol C Tables 4.2.6.8 and 6.1.1.4'
    'Ni' 'Ni' 0.3393 1.1124
                         'International Tables Vol C Tables 4.2.6.8 and 6.1.1.4'
    'O' 'O' 0.0106 0.0060
                         'International Tables Vol C Tables 4.2.6.8 and 6.1.1.4'
_computing_data_collection     'X-AREA (Stoe & Cie, 2007)'
_computing_cell_refinement     'X-AREA (Stoe & Cie, 2007)'
_computing_data_reduction     'X-AREA (Stoe & Cie, 2007)'
_computing_structure_solution     'SHELXS97 (Sheldrick, 2008)'
_computing_structure_refinement     'SHELXL97 (Sheldrick, 2008)'
_computing_molecular_graphics     'DIAMOND (Brandenburg, 2006)'
_computing_publication_material     'SHELXL97 (Sheldrick, 2008)'
loop_
    _atom_site_type_symbol
    _atom_site_label
    _atom_site_fract_x
    _atom_site_fract_y
    _atom_site_fract_z
    _atom_site_U_iso_or_equiv
    _atom_site_adp_type
    _atom_site_calc_flag
    _atom_site_refinement_flags
    _atom_site_occupancy
    _atom_site_disorder_assembly
    _atom_site_disorder_group
    Ni Ni1 0.628359(9) 0.922783(10) 0.160727(12) 0.01907(7) Uani d . 1 . .
    O O1 0.59027(5) 0.89847(6) 0.28026(7) 0.0250(2) Uani d . 1 . .
    O O2 0.56835(5) 1.00471(6) 0.20774(7) 0.0205(2) Uani d . 1 . .
    O O3 0.57620(5) 1.15539(6) 0.30887(7) 0.0256(2) Uani d . 1 . .
    O O4 0.47393(5) 1.15505(6) 0.24026(7) 0.0267(2) Uani d . 1 . .
    O O5 0.64334(6) 0.11065(7) 0.46429(8) 0.0281(3) Uani d . 1 . .
    O O6 0.7500 0.20819(10) 0.5000 0.0282(4) Uani d S 1 . .
    O O7 0.58575(7) 0.64296(8) 0.02027(9) 0.0328(3) Uani d PD 0.84 . .
    O O8 0.68135(7) 0.95450(7) 0.46349(9) 0.0402(3) Uani d D 1 . .
    O O9 0.46557(6) 1.28175(7) 0.13492(8) 0.0297(3) Uani d . 1 . .
    O O10 0.64991(6) 1.25560(8) 0.23434(9) 0.0325(3) Uani d . 1 . .
    O O11 0.91635(6) 1.15274(7) 0.39001(9) 0.0315(3) Uani d . 1 . .
    O O12 0.74662(7) 1.20158(7) 0.14242(8) 0.0303(3) Uani d . 1 . .
    N N1 0.55048(6) 0.87119(7) 0.08692(8) 0.0207(3) Uani d . 1 . .
    N N2 0.63078(6) 0.97732(7) 0.04548(8) 0.0207(3) Uani d . 1 . .
    N N3 0.71184(6) 0.96927(7) 0.22727(8) 0.0226(3) Uani d . 1 . .
    N N4 0.69405(6) 0.83646(7) 0.14858(8) 0.0223(3) Uani d . 1 . .
    C C1 0.51077(7) 0.81814(8) 0.11347(11) 0.0235(3) Uani d . 1 . .
    H H1 0.5206 0.7982 0.1702 0.028 Uiso calc R 1 . .
    C C2 0.45629(8) 0.79144(8) 0.06154(11) 0.0255(3) Uani d . 1 . .
    H H2 0.4292 0.7535 0.0818 0.031 Uiso calc R 1 . .
    C C3 0.44195(7) 0.82124(8) -0.02078(11) 0.0247(3) Uani d . 1 . .
    H H3 0.4042 0.8046 -0.0574 0.030 Uiso calc R 1 . .
    C C4 0.48269(7) 0.87524(8) -0.04946(10) 0.0226(3) Uani d . 1 . .
    H H4 0.4736 0.8960 -0.1059 0.027 Uiso calc R 1 . .
    C C5 0.53721(7) 0.89850(8) 0.00602(10) 0.0200(3) Uani d . 1 . .
    C C6 0.58367(7) 0.95639(8) -0.01853(10) 0.0202(3) Uani d . 1 . .
    C C7 0.57885(7) 0.98896(9) -0.10007(10) 0.0236(3) Uani d . 1 . .
    H H5 0.5466 0.9720 -0.1450 0.028 Uiso calc R 1 . .
    C C8 0.62181(8) 1.04655(9) -0.11477(10) 0.0253(3) Uani d . 1 . .
    H H6 0.6193 1.0698 -0.1700 0.030 Uiso calc R 1 . .
    C C9 0.66841(7) 1.06993(9) -0.04812(11) 0.0252(3) Uani d . 1 . .
    H H7 0.6976 1.1103 -0.0563 0.030 Uiso calc R 1 . .
    C C10 0.67158(7) 1.03343(9) 0.03036(11) 0.0244(3) Uani d . 1 . .
    H H8 0.7042 1.0488 0.0757 0.029 Uiso calc R 1 . .
    C C11 0.71595(8) 1.03584(9) 0.27018(11) 0.0265(3) Uani d . 1 . .
    H H9 0.6785 1.0677 0.2665 0.032 Uiso calc R 1 . .
    C C12 0.77287(8) 1.05973(9) 0.31965(11) 0.0304(4) Uani d . 1 . .
    H H10 0.7746 1.1075 0.3489 0.036 Uiso calc R 1 . .
    C C13 0.82697(8) 1.01303(10) 0.32572(12) 0.0322(4) Uani d . 1 . .
    H H11 0.8663 1.0278 0.3602 0.039 Uiso calc R 1 . .
    C C14 0.82343(8) 0.94467(10) 0.28125(11) 0.0303(4) Uani d . 1 . .
    H H12 0.8604 0.9120 0.2843 0.036 Uiso calc R 1 . .
    C C15 0.76521(7) 0.92429(9) 0.23206(10) 0.0234(3) Uani d . 1 . .
    C C16 0.75608(7) 0.85144(9) 0.18396(10) 0.0245(3) Uani d . 1 . .
    C C17 0.80642(8) 0.80069(10) 0.17641(11) 0.0313(4) Uani d . 1 . .
    H H13 0.8499 0.8129 0.2000 0.038 Uiso calc R 1 . .
    C C18 0.79249(8) 0.73202(11) 0.13413(11) 0.0352(4) Uani d . 1 . .
    H H14 0.8263 0.6963 0.1287 0.042 Uiso calc R 1 . .
    C C19 0.72896(8) 0.71589(10) 0.09983(11) 0.0306(4) Uani d . 1 . .
    H H15 0.7182 0.6686 0.0714 0.037 Uiso calc R 1 . .
    C C20 0.68131(8) 0.76983(9) 0.10772(10) 0.0246(3) Uani d . 1 . .
    H H16 0.6378 0.7591 0.0831 0.030 Uiso calc R 1 . .
    C C21 0.56180(7) 0.96360(8) 0.27220(10) 0.0204(3) Uani d . 1 . .
    C C22 0.52201(7) 0.98935(9) 0.33836(10) 0.0226(3) Uani d . 1 . .
    H H17 0.5089 0.9524 0.3771 0.027 Uiso calc R 1 . .
    C C23 0.50346(7) 1.06176(9) 0.34656(10) 0.0230(3) Uani d . 1 . .
    H H18 0.4776 1.0720 0.3909 0.028 Uiso calc R 1 . .
    C C24 0.51928(7) 1.12879(8) 0.29294(10) 0.0218(3) Uani d . 1 . .
    H H52 0.6229(12) 0.1235(13) 0.4146(18) 0.055(5) Uiso d . 1 . .
    H H51 0.6734(12) 0.1389(14) 0.4736(16) 0.055(5) Uiso d . 1 . .
    H H61 0.7462(12) 0.2357(14) 0.5434(16) 0.062(7) Uiso d . 1 . .
    H H71 0.6121(9) 0.6122(11) 0.0009(13) 0.054(6) Uiso d PD 0.84 . .
    H H72 0.5709(11) 0.6701(12) -0.0230(9) 0.054(6) Uiso d PD 0.84 . .
    H H81A 0.667(2) 0.9385(12) 0.4132(10) 0.055(5) Uiso d PD 0.50 . .
    H H82 0.6690(9) 1.0009(4) 0.4637(13) 0.055(5) Uiso d D 1 . .
    H H81B 0.7190(10) 0.9546(11) 0.493(3) 0.055(5) Uiso d PD 0.50 . .
    H H91 0.4719(11) 1.2409(14) 0.1687(15) 0.050(4) Uiso d . 1 . .
    H H92 0.4483(11) 1.3135(14) 0.1627(15) 0.050(4) Uiso d . 1 . .
    H H101 0.6230(13) 1.2265(15) 0.2512(17) 0.064(5) Uiso d . 1 . .
    H H102 0.6288(12) 1.2854(15) 0.1970(18) 0.064(5) Uiso d . 1 . .
    H H111 0.9073(12) 1.1424(14) 0.4391(18) 0.062(5) Uiso d . 1 . .
    H H112 0.9532(13) 1.1749(14) 0.3941(17) 0.062(5) Uiso d . 1 . .
    H H121 0.7777(12) 1.2100(14) 0.1758(17) 0.055(5) Uiso d . 1 . .
    H H122 0.7154(12) 1.2128(14) 0.1675(16) 0.055(5) Uiso d . 1 . .
loop_
    _atom_site_aniso_label
    _atom_site_aniso_U_11
    _atom_site_aniso_U_22
    _atom_site_aniso_U_33
    _atom_site_aniso_U_12
    _atom_site_aniso_U_13
    _atom_site_aniso_U_23
    Ni1 0.01605(10) 0.01944(10) 0.02130(11) 0.00027(7) 0.00098(7) 0.00162(8)
    O1 0.0240(6) 0.0223(5) 0.0295(6) 0.0044(4) 0.0059(5) 0.0055(4)
    O2 0.0196(5) 0.0193(5) 0.0223(6) -0.0006(4) 0.0012(4) 0.0024(4)
    O3 0.0251(6) 0.0219(5) 0.0287(6) -0.0042(4) -0.0004(5) -0.0007(4)
    O4 0.0260(6) 0.0246(5) 0.0281(6) 0.0030(5) -0.0016(5) 0.0013(5)
    O5 0.0238(6) 0.0274(6) 0.0314(7) -0.0012(5) -0.0026(5) 0.0015(5)
    O6 0.0287(9) 0.0286(9) 0.0267(9) 0.000 0.0019(7) 0.000
    O7 0.0377(8) 0.0322(8) 0.0288(8) -0.0041(6) 0.0058(6) -0.0013(6)
    O8 0.0458(8) 0.0254(6) 0.0512(9) 0.0005(6) 0.0130(7) -0.0007(6)
    O9 0.0303(6) 0.0230(6) 0.0376(7) 0.0048(5) 0.0117(5) 0.0022(5)
    O10 0.0241(6) 0.0392(7) 0.0344(7) -0.0042(5) 0.0042(5) 0.0063(6)
    O11 0.0284(6) 0.0277(6) 0.0388(7) -0.0033(5) 0.0059(5) -0.0022(5)
    O12 0.0302(7) 0.0339(6) 0.0270(6) 0.0017(5) 0.0037(5) -0.0025(5)
    N1 0.0191(6) 0.0175(6) 0.0257(7) 0.0019(5) 0.0040(5) -0.0004(5)
    N2 0.0163(6) 0.0220(6) 0.0241(7) 0.0014(5) 0.0031(5) 0.0006(5)
    N3 0.0197(6) 0.0257(7) 0.0224(7) -0.0014(5) 0.0021(5) 0.0037(5)
    N4 0.0202(6) 0.0247(6) 0.0219(7) 0.0013(5) 0.0025(5) 0.0032(5)
    C1 0.0248(8) 0.0182(7) 0.0275(8) 0.0003(6) 0.0030(6) 0.0014(6)
    C2 0.0248(8) 0.0175(7) 0.0344(9) -0.0024(6) 0.0045(7) -0.0011(6)
    C3 0.0220(8) 0.0206(7) 0.0302(9) -0.0010(6) -0.0010(6) -0.0064(6)
    C4 0.0243(8) 0.0203(7) 0.0227(8) 0.0023(6) 0.0017(6) -0.0032(6)
    C5 0.0198(7) 0.0167(7) 0.0237(8) 0.0034(6) 0.0041(6) -0.0011(6)
    C6 0.0172(7) 0.0208(7) 0.0229(8) 0.0039(6) 0.0034(6) -0.0019(6)
    C7 0.0220(8) 0.0255(8) 0.0234(8) 0.0020(6) 0.0028(6) -0.0010(6)
    C8 0.0258(8) 0.0267(8) 0.0247(8) 0.0051(6) 0.0077(6) 0.0045(6)
    C9 0.0188(7) 0.0253(8) 0.0326(9) 0.0010(6) 0.0070(6) 0.0038(7)
    C10 0.0163(7) 0.0271(8) 0.0299(9) -0.0010(6) 0.0035(6) 0.0020(6)
    C11 0.0246(8) 0.0270(8) 0.0275(9) -0.0036(6) 0.0023(6) 0.0011(7)
    C12 0.0295(9) 0.0302(9) 0.0307(9) -0.0090(7) 0.0018(7) 0.0006(7)
    C13 0.0233(8) 0.0372(9) 0.0344(10) -0.0100(7) -0.0024(7) 0.0036(8)
    C14 0.0200(8) 0.0358(9) 0.0343(9) -0.0029(7) 0.0010(7) 0.0078(7)
    C15 0.0184(7) 0.0288(8) 0.0229(8) -0.0003(6) 0.0028(6) 0.0068(6)
    C16 0.0207(8) 0.0317(8) 0.0211(8) 0.0029(6) 0.0031(6) 0.0056(6)
    C17 0.0211(8) 0.0453(10) 0.0271(9) 0.0077(7) 0.0017(7) -0.0005(7)
    C18 0.0285(9) 0.0462(10) 0.0311(10) 0.0163(8) 0.0042(7) -0.0017(8)
    C19 0.0353(9) 0.0323(9) 0.0241(9) 0.0088(7) 0.0040(7) -0.0016(7)
    C20 0.0230(8) 0.0269(8) 0.0236(8) 0.0029(6) 0.0022(6) 0.0016(6)
    C21 0.0156(7) 0.0194(7) 0.0250(8) -0.0029(6) -0.0013(6) 0.0008(6)
    C22 0.0199(7) 0.0231(7) 0.0248(8) -0.0021(6) 0.0031(6) 0.0032(6)
    C23 0.0178(7) 0.0279(8) 0.0231(8) -0.0007(6) 0.0019(6) -0.0015(6)
    C24 0.0238(8) 0.0183(7) 0.0235(8) 0.0011(6) 0.0039(6) -0.0040(6)
_geom_special_details
;
 All esds (except the esd in the dihedral angle between two l.s. planes)
 are estimated using the full covariance matrix.  The cell esds are taken
 into account individually in the estimation of esds in distances, angles
 and torsion angles; correlations between esds in cell parameters are only
 used when they are defined by crystal symmetry.  An approximate (isotropic)
 treatment of cell esds is used for estimating esds involving l.s. planes.
;
loop_
    _geom_bond_atom_site_label_1
    _geom_bond_atom_site_label_2
    _geom_bond_site_symmetry_2
    _geom_bond_distance
    _geom_bond_publ_flag
    Ni1 N2 . 2.0461(13) ?
    Ni1 N4 . 2.0573(13) ?
    Ni1 N1 . 2.0603(12) ?
    Ni1 N3 . 2.0608(13) ?
    Ni1 O2 . 2.0935(10) ?
    Ni1 O1 . 2.1678(11) ?
    Ni1 C21 . 2.4700(16) ?
    O1 C21 . 1.2803(18) ?
    O2 C21 . 1.2604(19) ?
    O3 C24 . 1.2604(18) ?
    O4 C24 . 1.2500(19) ?
    O5 H52 . 0.86(3) ?
    O5 H51 . 0.79(2) ?
    O6 H61 . 0.84(2) ?
    O7 H71 . 0.8500(11) ?
    O7 H72 . 0.8500(10) ?
    O8 H81A . 0.8500(10) ?
    O8 H82 . 0.850(9) ?
    O8 H81B . 0.8500(11) ?
    O9 H91 . 0.89(2) ?
    O9 H92 . 0.82(2) ?
    O10 H101 . 0.82(3) ?
    O10 H102 . 0.86(3) ?
    O11 H111 . 0.83(3) ?
    O11 H112 . 0.85(3) ?
    O12 H121 . 0.79(3) ?
    O12 H122 . 0.82(3) ?
    N1 C1 . 1.342(2) ?
    N1 C5 . 1.346(2) ?
    N2 C10 . 1.336(2) ?
    N2 C6 . 1.3509(19) ?
    N3 C11 . 1.340(2) ?
    N3 C15 . 1.350(2) ?
    N4 C20 . 1.337(2) ?
    N4 C16 . 1.354(2) ?
    C1 C2 . 1.380(2) ?
    C1 H1 . 0.9500 ?
    C2 C3 . 1.384(2) ?
    C2 H2 . 0.9500 ?
    C3 C4 . 1.381(2) ?
    C3 H3 . 0.9500 ?
    C4 C5 . 1.389(2) ?
    C4 H4 . 0.9500 ?
    C5 C6 . 1.482(2) ?
    C6 C7 . 1.388(2) ?
    C7 C8 . 1.383(2) ?
    C7 H5 . 0.9500 ?
    C8 C9 . 1.383(2) ?
    C8 H6 . 0.9500 ?
    C9 C10 . 1.377(2) ?
    C9 H7 . 0.9500 ?
    C10 H8 . 0.9500 ?
    C11 C12 . 1.384(2) ?
    C11 H9 . 0.9500 ?
    C12 C13 . 1.379(2) ?
    C12 H10 . 0.9500 ?
    C13 C14 . 1.379(2) ?
    C13 H11 . 0.9500 ?
    C14 C15 . 1.387(2) ?
    C14 H12 . 0.9500 ?
    C15 C16 . 1.478(2) ?
    C16 C17 . 1.386(2) ?
    C17 C18 . 1.382(3) ?
    C17 H13 . 0.9500 ?
    C18 C19 . 1.381(2) ?
    C18 H14 . 0.9500 ?
    C19 C20 . 1.382(2) ?
    C19 H15 . 0.9500 ?
    C20 H16 . 0.9500 ?
    C21 C22 . 1.478(2) ?
    C22 C23 . 1.334(2) ?
    C22 H17 . 0.9500 ?
    C23 C24 . 1.503(2) ?
    C23 H18 . 0.9500 ?
loop_
    _geom_angle_atom_site_label_1
    _geom_angle_atom_site_label_2
    _geom_angle_atom_site_label_3
    _geom_angle_site_symmetry_1
    _geom_angle_site_symmetry_3
    _geom_angle
    _geom_angle_publ_flag
    N2 Ni1 N4 . . 99.49(5) ?
    N2 Ni1 N1 . . 79.66(5) ?
    N4 Ni1 N1 . . 96.01(5) ?
    N2 Ni1 N3 . . 98.21(5) ?
    N4 Ni1 N3 . . 79.37(5) ?
    N1 Ni1 N3 . . 174.58(5) ?
    N2 Ni1 O2 . . 94.45(4) ?
    N4 Ni1 O2 . . 164.87(5) ?
    N1 Ni1 O2 . . 92.25(4) ?
    N3 Ni1 O2 . . 92.88(5) ?
    N2 Ni1 O1 . . 155.05(4) ?
    N4 Ni1 O1 . . 104.97(4) ?
    N1 Ni1 O1 . . 92.82(5) ?
    N3 Ni1 O1 . . 91.13(5) ?
    O2 Ni1 O1 . . 61.86(4) ?
    N2 Ni1 C21 . . 124.77(5) ?
    N4 Ni1 C21 . . 135.74(5) ?
    N1 Ni1 C21 . . 93.03(5) ?
    N3 Ni1 C21 . . 92.27(5) ?
    O2 Ni1 C21 . . 30.67(4) ?
    O1 Ni1 C21 . . 31.19(4) ?
    C21 O1 Ni1 . . 87.54(9) ?
    C21 O2 Ni1 . . 91.41(9) ?
    H52 O5 H51 . . 106(2) ?
    H71 O7 H72 . . 104.48(17) ?
    H81A O8 H82 . . 104.49(17) ?
    H81A O8 H81B . . 133(4) ?
    H82 O8 H81B . . 104.49(17) ?
    H91 O9 H92 . . 106(2) ?
    H101 O10 H102 . . 107(2) ?
    H111 O11 H112 . . 110(2) ?
    H121 O12 H122 . . 105(2) ?
    C1 N1 C5 . . 118.71(13) ?
    C1 N1 Ni1 . . 126.51(11) ?
    C5 N1 Ni1 . . 114.63(10) ?
    C10 N2 C6 . . 118.56(13) ?
    C10 N2 Ni1 . . 126.10(10) ?
    C6 N2 Ni1 . . 115.21(10) ?
    C11 N3 C15 . . 118.78(13) ?
    C11 N3 Ni1 . . 125.98(10) ?
    C15 N3 Ni1 . . 115.03(10) ?
    C20 N4 C16 . . 118.60(13) ?
    C20 N4 Ni1 . . 126.33(10) ?
    C16 N4 Ni1 . . 115.04(10) ?
    N1 C1 C2 . . 122.55(15) ?
    N1 C1 H1 . . 118.7 ?
    C2 C1 H1 . . 118.7 ?
    C1 C2 C3 . . 118.46(15) ?
    C1 C2 H2 . . 120.8 ?
    C3 C2 H2 . . 120.8 ?
    C4 C3 C2 . . 119.73(14) ?
    C4 C3 H3 . . 120.1 ?
    C2 C3 H3 . . 120.1 ?
    C3 C4 C5 . . 118.55(15) ?
    C3 C4 H4 . . 120.7 ?
    C5 C4 H4 . . 120.7 ?
    N1 C5 C4 . . 121.97(14) ?
    N1 C5 C6 . . 115.38(13) ?
    C4 C5 C6 . . 122.63(14) ?
    N2 C6 C7 . . 121.69(14) ?
    N2 C6 C5 . . 114.95(13) ?
    C7 C6 C5 . . 123.34(13) ?
    C8 C7 C6 . . 118.90(14) ?
    C8 C7 H5 . . 120.5 ?
    C6 C7 H5 . . 120.5 ?
    C7 C8 C9 . . 119.24(15) ?
    C7 C8 H6 . . 120.4 ?
    C9 C8 H6 . . 120.4 ?
    C10 C9 C8 . . 118.66(15) ?
    C10 C9 H7 . . 120.7 ?
    C8 C9 H7 . . 120.7 ?
    N2 C10 C9 . . 122.86(15) ?
    N2 C10 H8 . . 118.6 ?
    C9 C10 H8 . . 118.6 ?
    N3 C11 C12 . . 122.25(15) ?
    N3 C11 H9 . . 118.9 ?
    C12 C11 H9 . . 118.9 ?
    C13 C12 C11 . . 118.86(16) ?
    C13 C12 H10 . . 120.6 ?
    C11 C12 H10 . . 120.6 ?
    C12 C13 C14 . . 119.37(15) ?
    C12 C13 H11 . . 120.3 ?
    C14 C13 H11 . . 120.3 ?
    C13 C14 C15 . . 119.04(15) ?
    C13 C14 H12 . . 120.5 ?
    C15 C14 H12 . . 120.5 ?
    N3 C15 C14 . . 121.68(15) ?
    N3 C15 C16 . . 115.21(13) ?
    C14 C15 C16 . . 123.08(14) ?
    N4 C16 C17 . . 121.64(15) ?
    N4 C16 C15 . . 115.06(13) ?
    C17 C16 C15 . . 123.28(14) ?
    C18 C17 C16 . . 119.06(15) ?
    C18 C17 H13 . . 120.5 ?
    C16 C17 H13 . . 120.5 ?
    C19 C18 C17 . . 119.32(15) ?
    C19 C18 H14 . . 120.3 ?
    C17 C18 H14 . . 120.3 ?
    C18 C19 C20 . . 118.70(16) ?
    C18 C19 H15 . . 120.7 ?
    C20 C19 H15 . . 120.7 ?
    N4 C20 C19 . . 122.64(15) ?
    N4 C20 H16 . . 118.7 ?
    C19 C20 H16 . . 118.7 ?
    O2 C21 O1 . . 119.19(14) ?
    O2 C21 C22 . . 121.17(13) ?
    O1 C21 C22 . . 119.65(13) ?
    O2 C21 Ni1 . . 57.92(8) ?
    O1 C21 Ni1 . . 61.27(8) ?
    C22 C21 Ni1 . . 179.05(11) ?
    C23 C22 C21 . . 123.46(14) ?
    C23 C22 H17 . . 118.3 ?
    C21 C22 H17 . . 118.3 ?
    C22 C23 C24 . . 126.77(14) ?
    C22 C23 H18 . . 116.6 ?
    C24 C23 H18 . . 116.6 ?
    O4 C24 O3 . . 126.46(14) ?
    O4 C24 C23 . . 116.96(13) ?
    O3 C24 C23 . . 116.47(13) ?
loop_
    _geom_torsion_atom_site_label_1
    _geom_torsion_atom_site_label_2
    _geom_torsion_atom_site_label_3
    _geom_torsion_atom_site_label_4
    _geom_torsion_site_symmetry_1
    _geom_torsion_site_symmetry_2
    _geom_torsion_site_symmetry_3
    _geom_torsion_site_symmetry_4
    _geom_torsion
    _geom_torsion_publ_flag
    N2 Ni1 O1 C21 . . . . -19.88(15) ?
    N4 Ni1 O1 C21 . . . . 171.82(8) ?
    N1 Ni1 O1 C21 . . . . -91.19(8) ?
    N3 Ni1 O1 C21 . . . . 92.52(8) ?
    O2 Ni1 O1 C21 . . . . -0.15(8) ?
    N2 Ni1 O2 C21 . . . . 171.94(8) ?
    N4 Ni1 O2 C21 . . . . -31.0(2) ?
    N1 Ni1 O2 C21 . . . . 92.14(9) ?
    N3 Ni1 O2 C21 . . . . -89.59(9) ?
    O1 Ni1 O2 C21 . . . . 0.15(8) ?
    N2 Ni1 N1 C1 . . . . -178.58(13) ?
    N4 Ni1 N1 C1 . . . . 82.84(12) ?
    O2 Ni1 N1 C1 . . . . -84.47(12) ?
    O1 Ni1 N1 C1 . . . . -22.54(12) ?
    C21 Ni1 N1 C1 . . . . -53.77(12) ?
    N2 Ni1 N1 C5 . . . . -3.10(10) ?
    N4 Ni1 N1 C5 . . . . -101.68(10) ?
    O2 Ni1 N1 C5 . . . . 91.02(10) ?
    O1 Ni1 N1 C5 . . . . 152.94(10) ?
    C21 Ni1 N1 C5 . . . . 121.71(10) ?
    N4 Ni1 N2 C10 . . . . -88.75(12) ?
    N1 Ni1 N2 C10 . . . . 176.81(13) ?
    N3 Ni1 N2 C10 . . . . -8.24(13) ?
    O2 Ni1 N2 C10 . . . . 85.32(12) ?
    O1 Ni1 N2 C10 . . . . 102.70(15) ?
    C21 Ni1 N2 C10 . . . . 90.32(12) ?
    N4 Ni1 N2 C6 . . . . 95.35(10) ?
    N1 Ni1 N2 C6 . . . . 0.91(10) ?
    N3 Ni1 N2 C6 . . . . 175.86(10) ?
    O2 Ni1 N2 C6 . . . . -90.58(10) ?
    O1 Ni1 N2 C6 . . . . -73.20(15) ?
    C21 Ni1 N2 C6 . . . . -85.58(11) ?
    N2 Ni1 N3 C11 . . . . 86.12(13) ?
    N4 Ni1 N3 C11 . . . . -175.69(14) ?
    O2 Ni1 N3 C11 . . . . -8.79(13) ?
    O1 Ni1 N3 C11 . . . . -70.67(13) ?
    C21 Ni1 N3 C11 . . . . -39.49(13) ?
    N2 Ni1 N3 C15 . . . . -99.13(11) ?
    N4 Ni1 N3 C15 . . . . -0.95(11) ?
    O2 Ni1 N3 C15 . . . . 165.95(11) ?
    O1 Ni1 N3 C15 . . . . 104.07(11) ?
    C21 Ni1 N3 C15 . . . . 135.25(11) ?
    N2 Ni1 N4 C20 . . . . -83.75(13) ?
    N1 Ni1 N4 C20 . . . . -3.27(13) ?
    N3 Ni1 N4 C20 . . . . 179.59(14) ?
    O2 Ni1 N4 C20 . . . . 119.46(18) ?
    O1 Ni1 N4 C20 . . . . 91.28(13) ?
    C21 Ni1 N4 C20 . . . . 97.34(14) ?
    N2 Ni1 N4 C16 . . . . 94.21(11) ?
    N1 Ni1 N4 C16 . . . . 174.69(11) ?
    N3 Ni1 N4 C16 . . . . -2.45(11) ?
    O2 Ni1 N4 C16 . . . . -62.6(2) ?
    O1 Ni1 N4 C16 . . . . -90.76(11) ?
    C21 Ni1 N4 C16 . . . . -84.70(12) ?
    C5 N1 C1 C2 . . . . -1.1(2) ?
    Ni1 N1 C1 C2 . . . . 174.22(11) ?
    N1 C1 C2 C3 . . . . -0.6(2) ?
    C1 C2 C3 C4 . . . . 1.3(2) ?
    C2 C3 C4 C5 . . . . -0.3(2) ?
    C1 N1 C5 C4 . . . . 2.1(2) ?
    Ni1 N1 C5 C4 . . . . -173.74(11) ?
    C1 N1 C5 C6 . . . . -179.51(12) ?
    Ni1 N1 C5 C6 . . . . 4.63(15) ?
    C3 C4 C5 N1 . . . . -1.4(2) ?
    C3 C4 C5 C6 . . . . -179.67(13) ?
    C10 N2 C6 C7 . . . . 3.2(2) ?
    Ni1 N2 C6 C7 . . . . 179.46(11) ?
    C10 N2 C6 C5 . . . . -175.00(13) ?
    Ni1 N2 C6 C5 . . . . 1.23(16) ?
    N1 C5 C6 N2 . . . . -3.91(18) ?
    C4 C5 C6 N2 . . . . 174.45(13) ?
    N1 C5 C6 C7 . . . . 177.89(14) ?
    C4 C5 C6 C7 . . . . -3.7(2) ?
    N2 C6 C7 C8 . . . . -2.8(2) ?
    C5 C6 C7 C8 . . . . 175.33(13) ?
    C6 C7 C8 C9 . . . . 0.2(2) ?
    C7 C8 C9 C10 . . . . 1.8(2) ?
    C6 N2 C10 C9 . . . . -1.2(2) ?
    Ni1 N2 C10 C9 . . . . -176.95(11) ?
    C8 C9 C10 N2 . . . . -1.3(2) ?
    C15 N3 C11 C12 . . . . -0.5(2) ?
    Ni1 N3 C11 C12 . . . . 174.11(12) ?
    N3 C11 C12 C13 . . . . -0.7(3) ?
    C11 C12 C13 C14 . . . . 1.2(3) ?
    C12 C13 C14 C15 . . . . -0.6(3) ?
    C11 N3 C15 C14 . . . . 1.1(2) ?
    Ni1 N3 C15 C14 . . . . -174.01(12) ?
    C11 N3 C15 C16 . . . . 179.07(14) ?
    Ni1 N3 C15 C16 . . . . 3.92(17) ?
    C13 C14 C15 N3 . . . . -0.6(2) ?
    C13 C14 C15 C16 . . . . -178.39(15) ?
    C20 N4 C16 C17 . . . . 2.0(2) ?
    Ni1 N4 C16 C17 . . . . -176.08(12) ?
    C20 N4 C16 C15 . . . . -176.69(14) ?
    Ni1 N4 C16 C15 . . . . 5.19(17) ?
    N3 C15 C16 N4 . . . . -6.0(2) ?
    C14 C15 C16 N4 . . . . 171.85(15) ?
    N3 C15 C16 C17 . . . . 175.24(15) ?
    C14 C15 C16 C17 . . . . -6.9(2) ?
    N4 C16 C17 C18 . . . . -2.2(3) ?
    C15 C16 C17 C18 . . . . 176.46(16) ?
    C16 C17 C18 C19 . . . . 0.6(3) ?
    C17 C18 C19 C20 . . . . 1.1(3) ?
    C16 N4 C20 C19 . . . . -0.3(2) ?
    Ni1 N4 C20 C19 . . . . 177.56(12) ?
    C18 C19 C20 N4 . . . . -1.2(2) ?
    Ni1 O2 C21 O1 . . . . -0.25(13) ?
    Ni1 O2 C21 C22 . . . . 179.69(12) ?
    Ni1 O1 C21 O2 . . . . 0.25(13) ?
    Ni1 O1 C21 C22 . . . . -179.70(12) ?
    N2 Ni1 C21 O2 . . . . -9.80(10) ?
    N4 Ni1 C21 O2 . . . . 168.89(8) ?
    N1 Ni1 C21 O2 . . . . -89.31(8) ?
    N3 Ni1 C21 O2 . . . . 91.82(8) ?
    O1 Ni1 C21 O2 . . . . -179.75(13) ?
    N2 Ni1 C21 O1 . . . . 169.95(8) ?
    N4 Ni1 C21 O1 . . . . -11.36(11) ?
    N1 Ni1 C21 O1 . . . . 90.44(8) ?
    N3 Ni1 C21 O1 . . . . -88.43(8) ?
    O2 Ni1 C21 O1 . . . . 179.75(13) ?
    O2 C21 C22 C23 . . . . -16.2(2) ?
    O1 C21 C22 C23 . . . . 163.78(14) ?
    C21 C22 C23 C24 . . . . -0.6(2) ?
    C22 C23 C24 O4 . . . . 107.45(18) ?
    C22 C23 C24 O3 . . . . -76.2(2) ?
loop_
    _geom_hbond_atom_site_label_D
    _geom_hbond_atom_site_label_H
    _geom_hbond_atom_site_label_A
    _geom_hbond_site_symmetry_A
    _geom_hbond_distance_DH
    _geom_hbond_distance_HA
    _geom_hbond_distance_DA
    _geom_hbond_angle_DHA
    O5 H51 O6 . 0.79(2) 1.99(3) 2.7864(16) 178(3)
    O5 H52 O3 1_545 0.86(3) 1.88(3) 2.7466(17) 177(2)
    O6 H61 O12 8_565 0.84(2) 1.90(2) 2.7384(16) 174(3)
    O7 H71 O8 8_564 0.8500(11) 1.997(3) 2.844(2) 174(2)
    O7 H72 O9 5_675 0.8500(10) 1.996(4) 2.8388(19) 171(2)
    O8 H81A O1 . 0.8500(10) 2.539(14) 3.3576(18) 162(4)
    O8 H82 O5 1_565 0.850(9) 1.991(9) 2.8406(17) 178(2)
    O8 H81B O8 2_656 0.8500(11) 2.084(11) 2.918(3) 167(4)
    O9 H91 O4 . 0.89(2) 1.87(3) 2.7516(16) 173(2)
    O9 H92 O1 4_655 0.82(2) 1.96(3) 2.7701(16) 173(2)
    O10 H101 O3 . 0.82(3) 1.88(3) 2.6905(17) 168(3)
    O10 H102 O11 7_675 0.86(3) 1.89(3) 2.7409(19) 177(3)
    O11 H111 O5 2_666 0.83(3) 2.03(3) 2.8333(19) 161(2)
    O11 H112 O9 7_675 0.85(3) 1.95(3) 2.7752(18) 162(2)
    O12 H121 O10 7_675 0.79(3) 2.00(3) 2.7844(18) 172(2)
    O12 H122 O10 . 0.82(3) 1.97(3) 2.7839(18) 170(2)
    C23 H18 O7 4_655 0.95 2.38 3.288(2) 159
data_global
_journal_date_recd_electronic     2008-10-22
_journal_date_accepted     2008-11-07
_journal_name_full     'Acta Crystallographica, Section E'
_journal_year     2008
_journal_volume     64
_journal_issue     12
_journal_page_first     m1536
_journal_page_last     m1537
_journal_paper_category     QM
_journal_coeditor_code     RZ2262
_publ_contact_author_name     'Juraj \<Cern\'ak '
_publ_contact_author_address
;
     Department of Inorganic Chemistry
     Institute of Chemistry
     P.J.\<Saf\'arik University,
     Moyzesova 11
     041 54 Ko\<sice
     Slovakia
;
_publ_contact_author_email     'juraj.cernak@upjs.sk'
_publ_contact_author_fax     '+421 55 62 221 24'
_publ_contact_author_phone     '+421 55 234 2342'
_publ_section_title
;\
Bis(2,2'-bipyridine-\k^2^<i>N</i>,<i>N</i>')(maleato-\k^2^<i>O</i>^1^,\
<i>O</i>^1'^)nickel(II) 7.34-hydrate
;
loop_
    _publ_author_name
    _publ_author_address
    'Anna Pavlov\'a'
;
Department of Inorganic Chemistry,
     Institute of Chemistry,
     P. J. \<Saf\'arik University,
     Moyzesova 11,
     041 54 Ko\<sice
     Slovakia
;
    '\<Cern\'ak, Juraj'
;
Department of Inorganic Chemistry,
     Institute of Chemistry,
     P. J. \<Saf\'arik University,
     Moyzesova 11,
     041 54 Ko\<sice
     Slovakia
;
    'Klaus Harms'
;
Institute of Inorganic Chemistry
      Philipps Universit\"at
      Hans-Meerwein Strasse
      D-35032 Marburg
      Germany
;
