# Supplementary material for: Bis(2,2′-bipyridine-κ2 N,N′)(maleato-κ2 O 1,O 1′)nickel(II) 7.34-hydrate
Source: Acta Crystallogr Sect E Struct Rep Online. 2008 Nov 13;64(Pt 12):m1536–7. doi: 10.1107/S1600536808036672 (PMC2960002; doi:10.1107/S1600536808036672)
Supplement: Supplementary file 2 [file e-64-m1536-Isup2.hkl]

#
# h,k,l, Fc-squared, Fo-squared, sigma(Fo-squared) and status flag
#
data_I
_shelx_title ' ap154 in I 2/a     after co-editor comments'
_shelx_refln_list_code          4
_shelx_F_calc_maximum      407.28
_exptl_crystal_F_000      2587.28
_reflns_d_resolution_high  0.8410
 
loop_
 _symmetry_equiv_pos_as_xyz
 'x, y, z'
 '-x+1/2, y, -z'
 'x+1/2, y+1/2, z+1/2'
 '-x+1, y+1/2, -z+1/2'
 '-x, -y, -z'
 'x-1/2, -y, z'
 '-x+1/2, -y+1/2, -z+1/2'
 'x, -y+1/2, z+1/2'
 
_cell_length_a    20.7108
_cell_length_b    17.4754
_cell_length_c    15.6460
_cell_angle_alpha  90.000
_cell_angle_beta   97.767
_cell_angle_gamma  90.000
 
_shelx_F_squared_multiplier     1.000
 
loop_
 _refln_index_h
 _refln_index_k
 _refln_index_l
 _refln_F_squared_calc
 _refln_F_squared_meas
 _refln_F_squared_sigma
 _refln_observed_status
   2   0   0     1318.71     1884.99    201.55 o
   4   0   0      314.50      251.88    148.41 o
   6   0   0       73.09      319.35    121.24 o
   8   0   0      646.88      407.94    102.45 o
  10   0   0     7511.07     7636.13    116.53 o
  12   0   0      589.07      525.68     89.19 o
  14   0   0     1723.24     1704.18     96.63 o
  16   0   0    11913.08    12153.98    311.56 o
  18   0   0    13390.83    13740.73    221.53 o
  20   0   0    18367.38    18730.15    299.96 o
  22   0   0     2003.40     2120.45    114.32 o
  24   0   0     6055.34     5987.50    190.73 o
   1   1   0    18943.78    23148.61    307.98 o
   3   1   0      349.02      307.00    109.26 o
   5   1   0       43.56       99.86     93.39 o
   7   1   0    14525.12    15620.07    119.01 o
   9   1   0     1114.69     1253.91     71.20 o
  11   1   0    41281.94    42019.18    428.46 o
  13   1   0      621.66      723.79     66.95 o
  15   1   0     3123.71     3050.27     71.27 o
  17   1   0     1078.75     1066.47     64.87 o
  19   1   0       16.52       24.66     66.10 o
  21   1   0     4657.38     4684.58     87.98 o
  23   1   0        1.26       11.10     87.51 o
   0   2   0    64233.79    71646.38    439.59 o
   2   2   0      102.40       95.60    122.22 o
   4   2   0    90187.49    94073.16   4488.56 o
   6   2   0     4478.66     4671.22     92.24 o
   8   2   0      503.09      488.14     77.62 o
  10   2   0     4044.11     3972.15     76.44 o
  12   2   0     1407.53     1223.33     70.26 o
  14   2   0     6586.78     6404.81     95.09 o
  16   2   0     5394.14     5462.09    119.36 o
  18   2   0     2764.65     2763.48     76.27 o
  20   2   0    19666.21    20112.55    427.29 o
  22   2   0     1019.31      951.22     75.53 o
  24   2   0     2426.10     2468.66     86.82 o
   1   3   0    28847.62    32184.70    245.34 o
   3   3   0    60094.32    63611.34   2059.33 o
   5   3   0       45.09      104.34     88.16 o
   7   3   0    41923.29    41412.09    400.01 o
   9   3   0    15715.27    15624.52    209.51 o
  11   3   0     1775.39     2054.08     74.46 o
  13   3   0     8573.62     8282.70    159.64 o
  15   3   0     8859.07     9049.29    231.65 o
  17   3   0     6662.11     6809.63     97.61 o
  19   3   0     1400.26     1475.86     76.33 o
  21   3   0     4466.70     4432.68     93.10 o
  23   3   0      459.61      484.69     86.85 o
   0   4   0     2961.86     2586.44    141.20 o
   2   4   0    63447.96    66726.29   1994.24 o
   4   4   0     1788.47     1819.28    102.46 o
   6   4   0     6384.62     6800.76     92.36 o
   8   4   0    14279.17    15260.05    112.47 o
  10   4   0      978.22      768.84     69.51 o
  12   4   0       20.00       45.62     65.93 o
  14   4   0       27.13      116.73     74.89 o
  16   4   0       26.08       -2.53     78.11 o
  18   4   0     3977.36     3985.86     88.01 o
  20   4   0      102.05      106.33     81.92 o
  22   4   0      743.75      785.88     88.93 o
   1   5   0     9761.79     9996.62    108.39 o
   3   5   0    38186.74    38539.12    440.85 o
   5   5   0      514.22      479.79     75.90 o
   7   5   0     1284.07     1430.17     69.67 o
   9   5   0     1300.08     1670.17     81.75 o
  11   5   0     1614.59     1714.90     82.77 o
  13   5   0     6128.84     6539.57     82.45 o
  15   5   0        4.93       -8.93     74.65 o
  17   5   0    11336.66    11408.11    155.04 o
  19   5   0      989.20      951.60     71.19 o
  21   5   0     5945.41     6045.52    101.46 o
  23   5   0       44.47      101.38     92.93 o
   0   6   0      905.30      675.90    110.50 o
   2   6   0    31938.74    33688.45    287.53 o
   4   6   0    41244.95    42191.70    278.50 o
   6   6   0    23875.88    25187.79    318.45 o
   8   6   0    63947.96    63067.42   2815.82 o
  10   6   0     4354.77     4584.28     75.78 o
  12   6   0    22935.83    22486.40    187.36 o
  14   6   0       37.53       42.33     65.06 o
  16   6   0     1185.39     1323.84     70.23 o
  18   6   0      249.32      229.57     69.88 o
  20   6   0      696.16      686.56     72.53 o
  22   6   0     5973.54     5881.30    103.69 o
   1   7   0       55.95       76.56     70.74 o
   3   7   0     1833.02     2002.32     72.53 o
   5   7   0     8273.71     8965.22    106.56 o
   7   7   0    12809.67    13170.81    105.87 o
   9   7   0      781.35      705.62     73.18 o
  11   7   0      861.56      858.13     76.49 o
  13   7   0      365.70      393.24     65.70 o
  15   7   0     5904.17     5998.66     72.16 o
  17   7   0     3226.42     3486.55    111.36 o
  19   7   0      155.97      160.07     72.14 o
  21   7   0     2124.65     2133.35     80.34 o
   0   8   0     8506.34     8661.33    141.31 o
   2   8   0    24598.44    25749.23    243.02 o
   4   8   0       38.78       99.52     65.37 o
   6   8   0      465.44      611.81     63.27 o
   8   8   0    14093.98    13869.88     98.04 o
  10   8   0      298.98      349.05     73.31 o
  12   8   0     3767.67     3526.29     73.24 o
  14   8   0      747.51      787.29     68.60 o
  16   8   0    14265.32    14620.48    227.81 o
  18   8   0     1358.01     1362.41     88.57 o
  20   8   0     1273.78     1288.47    102.19 o
  22   8   0     2145.49     2054.75     91.87 o
   1   9   0     3247.77     2995.52     67.81 o
   3   9   0    12269.05    10967.72    102.39 o
   5   9   0    36035.29    35565.20    418.38 o
   7   9   0     3081.73     3137.45     81.54 o
   9   9   0     5828.32     5810.82    102.56 o
  11   9   0     6414.91     6451.32     77.64 o
  13   9   0     2649.68     2681.36     84.92 o
  15   9   0      848.60      781.05     77.09 o
  17   9   0     3273.22     3425.66     85.48 o
  19   9   0     2714.77     2555.72    114.67 o
  21   9   0     4336.17     4455.46    277.32 o
   0  10   0     4126.45     4511.99    101.64 o
   2  10   0     1116.17     1566.28     65.27 o
   4  10   0      798.87      867.61     66.36 o
   6  10   0      940.47      949.83     58.45 o
   8  10   0     4575.30     4666.54    136.06 o
  10  10   0     5144.69     5056.62     77.35 o
  12  10   0     2310.73     2289.51     81.83 o
  14  10   0      637.59      766.14     92.88 o
  16  10   0       71.17      117.36     77.26 o
  18  10   0      293.38      247.57     76.61 o
  20  10   0      547.37      451.87    101.34 o
   1  11   0     7709.02     7567.39     75.07 o
   3  11   0     3480.63     3806.90     63.60 o
   5  11   0     5753.54     5603.95     64.83 o
   7  11   0     1837.99     1955.17     69.99 o
   9  11   0    20073.49    20043.04    104.53 o
  11  11   0     2134.38     2307.52     79.13 o
  13  11   0      106.41      228.31     81.94 o
  15  11   0     6778.07     6339.94     92.00 o
  17  11   0     5557.24     5475.17    105.44 o
  19  11   0       93.33       30.83     72.07 o
   0  12   0      531.53      405.73     89.74 o
   2  12   0     1315.50     1314.13     63.95 o
   4  12   0    25790.09    25399.43    279.19 o
   6  12   0       10.86        0.92     57.06 o
   8  12   0     4071.16     4094.65     85.36 o
  10  12   0       70.40       49.58     78.03 o
  12  12   0      723.28      874.76     67.17 o
  14  12   0     3353.23     3681.86    100.58 o
  16  12   0     3197.78     3115.77    133.00 o
  18  12   0     1457.35     1352.57    172.18 o
   1  13   0      109.42      128.59     60.56 o
   3  13   0        5.02      -15.01     60.40 o
   5  13   0     1228.00     1274.05     65.16 o
   7  13   0     1563.60     1453.79     63.50 o
   9  13   0     2109.61     2074.55     81.72 o
  11  13   0     4848.22     4982.91     99.78 o
  13  13   0      513.91      442.96     69.33 o
  15  13   0      603.57      709.07     78.86 o
  17  13   0     1263.47     1269.32    102.91 o
  19  13   0       14.90       41.15    104.98 o
   0  14   0    11196.88    11139.72    336.41 o
   2  14   0      170.78      173.81     63.63 o
   4  14   0       81.14      152.18     61.94 o
   6  14   0     2260.38     2226.03     87.87 o
   8  14   0     8174.25     8438.51    136.87 o
  10  14   0     1644.53     1734.71     71.01 o
  12  14   0      341.99      304.93     69.11 o
  14  14   0      609.54      596.13     99.70 o
  16  14   0     2526.51     2706.10    101.94 o
  18  14   0     1279.35     1006.05     86.67 o
   1  15   0     7382.10     7422.73    105.07 o
   3  15   0     1237.56     1390.25     65.71 o
   5  15   0     1986.10     2044.75     68.78 o
   7  15   0     2971.16     2869.78     70.43 o
   9  15   0    22013.38    22482.32    352.29 o
  11  15   0     6704.79     6417.89    194.03 o
  13  15   0     5399.83     5195.93    126.22 o
  15  15   0       34.15       60.43     79.23 o
   0  16   0     1052.03     1010.53     93.98 o
   2  16   0      780.11      764.64     67.40 o
   4  16   0        3.33       79.57     65.44 o
   6  16   0     3874.64     3894.16     74.58 o
   8  16   0     1309.17     1431.48     85.39 o
  10  16   0      153.27      123.55     83.36 o
  12  16   0      715.55      679.35     74.84 o
  14  16   0      483.76      389.21    100.63 o
   1  17   0      438.57      475.31     66.56 o
   3  17   0     2595.41     2688.57     72.06 o
   5  17   0     4368.41     4401.49     91.88 o
   7  17   0     8828.82     8489.54    253.36 o
   9  17   0     3221.23     3186.82    115.34 o
  11  17   0      662.86      803.95     88.69 o
  13  17   0     8538.76     8010.57    164.29 o
   0  18   0      569.69      616.82     81.34 o
   2  18   0      776.18      764.92     70.18 o
   4  18   0     2810.94     2794.43     67.81 o
   6  18   0       56.63       95.48     71.22 o
   8  18   0     4337.63     4369.83     94.56 o
  10  18   0      389.54      445.06     88.13 o
  12  18   0     1967.37     1893.82     86.26 o
   1  19   0      107.30      183.46     63.73 o
   3  19   0       72.56       85.95     71.55 o
   5  19   0      134.68      121.67     71.94 o
   7  19   0      271.54      208.61     78.18 o
   9  19   0      675.26      588.78     79.22 o
   0  20   0      837.54      898.11    108.11 o
   2  20   0       23.93       35.89     73.99 o
   4  20   0      725.12      747.71     74.68 o
   6  20   0     2705.21     2545.98     75.71 o
 -24   1   1     9980.23     9584.32    213.89 o
 -22   1   1      838.30      898.89     75.12 o
 -20   1   1      349.22      381.09     73.16 o
 -18   1   1     1554.47     1563.78     70.12 o
 -16   1   1    36028.98    36492.26    525.54 o
 -14   1   1    15452.79    15360.48    176.12 o
 -12   1   1    21706.89    21300.69    294.98 o
 -10   1   1     1417.84     1268.44     68.00 o
  -8   1   1     2813.56     2615.66     84.87 o
  -6   1   1     1235.14     1187.92     94.75 o
  -4   1   1      615.92      660.85    114.36 o
  -2   1   1    99760.65   114375.05    956.67 o
   0   1   1    45884.69    51051.26    291.48 o
   2   1   1    27814.91    31494.49    278.19 o
   4   1   1    58923.04    62071.14    329.57 o
   6   1   1      101.13      171.93     81.34 o
   8   1   1     3868.13     3728.18     79.47 o
  10   1   1    26559.83    25941.61    310.22 o
  12   1   1     5668.51     5637.14     74.01 o
  14   1   1    12850.71    12240.27    200.04 o
  16   1   1     1444.03     1443.76     68.70 o
  18   1   1     2902.79     2968.37     73.56 o
  20   1   1     5653.05     5667.12     80.97 o
  22   1   1     1166.15     1282.89     71.32 o
  24   1   1      416.38      368.45     87.16 o
 -23   2   1     5854.67     5795.64    117.38 o
 -21   2   1     1243.90     1265.50     71.97 o
 -19   2   1      336.16      294.93     74.64 o
 -17   2   1     2666.95     2715.13     72.08 o
 -15   2   1     7170.61     6996.62    124.65 o
 -13   2   1      121.16       95.89     63.73 o
 -11   2   1     8433.29     8053.77     88.90 o
  -9   2   1     3075.07     3073.05     78.90 o
  -7   2   1     9418.17    10212.18    129.80 o
  -5   2   1    19718.56    20616.69    196.94 o
  -3   2   1    78928.74    85115.66   1545.99 o
  -1   2   1        2.36       35.94    115.75 o
   1   2   1    35047.29    37626.10    489.36 o
   3   2   1     7511.22     8037.03    166.78 o
   5   2   1    53437.54    55302.95    468.04 o
   7   2   1     1830.10     2125.66    116.35 o
   9   2   1    17681.02    17025.00    108.10 o
  11   2   1     2256.34     2148.66     69.62 o
  13   2   1    31003.74    31604.66    312.35 o
  15   2   1     6579.15     6334.80     75.05 o
  17   2   1     6759.33     6753.98    100.69 o
  19   2   1     2095.65     2260.00     73.35 o
  21   2   1     1414.41     1384.52     74.83 o
  23   2   1     5213.66     5143.12    187.32 o
 -24   3   1     1251.22     1239.72     95.37 o
 -22   3   1       26.73       57.09     77.33 o
 -20   3   1     1432.79     1402.68     77.35 o
 -18   3   1     2317.30     2338.40     68.74 o
 -16   3   1      231.88      213.87     63.58 o
 -14   3   1     3421.89     3587.63     75.38 o
 -12   3   1        8.35      -15.85     66.82 o
 -10   3   1     6517.66     7961.32    102.35 o
  -8   3   1       81.81      107.22     80.92 o
  -6   3   1    17494.05    17748.08    133.32 o
  -4   3   1    62840.88    65935.99    299.53 o
  -2   3   1       71.11      102.03     93.17 o
   0   3   1     2968.14     3458.94    106.79 o
   2   3   1      132.46      147.33    100.68 o
   4   3   1    77715.43    83345.07    974.65 o
   6   3   1    47256.68    50545.30    583.84 o
   8   3   1     3902.77     3883.28     89.15 o
  10   3   1     2921.06     3113.52     86.18 o
  12   3   1     7437.76     8015.82    133.81 o
  14   3   1     8239.19     8398.98    171.55 o
  16   3   1     4556.75     4322.16    111.86 o
  18   3   1     1408.18     1302.80     82.46 o
  20   3   1     5069.91     4976.81     96.05 o
  22   3   1      139.89      201.96     83.30 o
 -23   4   1      873.21      985.30     91.66 o
 -21   4   1       21.73       64.05     85.05 o
 -19   4   1     3704.03     3643.92    101.53 o
 -17   4   1      311.41      322.17     78.72 o
 -15   4   1     4243.32     4242.48     86.48 o
 -13   4   1     8923.78     9336.41    170.39 o
 -11   4   1    23186.38    23246.77    155.80 o
  -9   4   1     2706.05     2849.02     80.20 o
  -7   4   1    30473.03    30213.18    670.12 o
  -5   4   1    77001.77    82554.37    262.34 o
  -3   4   1    81090.06    81845.94   3345.35 o
  -1   4   1     7162.35     7897.41    117.96 o
   1   4   1    19279.87    21196.51    140.03 o
   3   4   1      616.62      514.84     84.65 o
   5   4   1     6103.69     5959.22     97.14 o
   7   4   1     6246.63     7133.90    130.54 o
   9   4   1    51897.79    53128.32    453.86 o
  11   4   1     8859.56     9628.02    154.13 o
  13   4   1    29912.53    29568.33    240.29 o
  15   4   1     6244.15     6149.76     92.16 o
  17   4   1     1187.96     1232.32     77.92 o
  19   4   1     8519.50     8502.94    225.64 o
  21   4   1     8040.63     8141.24    101.78 o
  23   4   1      380.99      461.32     92.12 o
 -22   5   1     1578.00     1487.10     92.10 o
 -20   5   1     8498.59     8300.51    139.92 o
 -18   5   1      690.69      716.54     84.10 o
 -16   5   1      174.65      228.68     77.61 o
 -14   5   1     9559.29     9732.71    111.02 o
 -12   5   1     2800.62     2605.35     84.36 o
 -10   5   1      593.65      474.13     83.21 o
  -8   5   1     6283.41     6632.82     96.20 o
  -6   5   1    28771.99    30094.18    149.72 o
  -4   5   1     3524.21     3825.07     83.71 o
  -2   5   1    14171.34    14301.06    117.22 o
   0   5   1      323.89      418.37     83.26 o
   2   5   1    13689.45    14078.02    148.29 o
   4   5   1     2937.18     3180.03     93.94 o
   6   5   1    55616.10    57543.64    650.37 o
   8   5   1      413.29      385.96     65.08 o
  10   5   1     4838.50     4427.12     77.52 o
  12   5   1     8803.94     9388.93     87.07 o
  14   5   1       99.40       79.46     72.00 o
  16   5   1      863.60      911.16     78.75 o
  18   5   1      156.10      102.33     80.05 o
  20   5   1        6.48      109.17     72.32 o
  22   5   1      734.45      769.41     76.16 o
 -23   6   1      164.61      121.30     96.48 o
 -21   6   1     1869.81     1854.75     94.15 o
 -19   6   1     1286.78     1269.63     89.15 o
 -17   6   1     5090.20     5096.75    118.97 o
 -15   6   1     1674.20     1712.82     84.74 o
 -13   6   1     2402.66     2286.92     83.87 o
 -11   6   1    13911.12    14787.80    263.72 o
  -9   6   1     4043.97     4551.57     85.24 o
  -7   6   1    51107.02    53646.74   1351.59 o
  -5   6   1     6738.65     7460.99     88.44 o
  -3   6   1     1125.61     1180.57     71.87 o
  -1   6   1    59460.87    61431.17    368.04 o
   1   6   1      780.54      703.82     70.02 o
   3   6   1      717.44      763.12     73.35 o
   5   6   1      135.41      181.18     76.28 o
   7   6   1     1163.40     1083.33     80.73 o
   9   6   1      994.65     1103.77     71.50 o
  11   6   1     1801.29     1774.62     69.83 o
  13   6   1      815.38      910.44     78.42 o
  15   6   1     5154.80     5186.94     87.68 o
  17   6   1     2757.48     2982.59     86.99 o
  19   6   1      359.22      416.99     69.96 o
  21   6   1     2173.25     2046.57     90.33 o
  23   6   1       15.57        8.61     90.45 o
 -22   7   1     2496.39     2355.55     90.55 o
 -20   7   1     6910.41     6996.51     97.47 o
 -18   7   1       23.48       14.09     92.66 o
 -16   7   1     1692.10     1672.53     93.56 o
 -14   7   1     3609.00     3693.90     94.45 o
 -12   7   1      643.54      727.51     74.36 o
 -10   7   1    11559.21    11066.15    113.80 o
  -8   7   1     5829.58     5940.81     96.02 o
  -6   7   1    27374.19    27582.19    309.95 o
  -4   7   1    31519.49    31330.17    257.75 o
  -2   7   1     9800.94     9581.83     92.31 o
   0   7   1     9312.41     8700.94     89.80 o
   2   7   1     3454.69     3003.89     75.26 o
   4   7   1    36409.00    37707.60    413.27 o
   6   7   1    22000.38    22622.43    242.89 o
   8   7   1      208.27      425.31     76.46 o
  10   7   1     8930.04     8356.34     85.09 o
  12   7   1     1956.79     2078.99     64.19 o
  14   7   1     3867.29     3669.66     63.68 o
  16   7   1        9.03       43.62     78.64 o
  18   7   1     2808.56     2921.54     90.07 o
  20   7   1       33.74       -9.38     87.74 o
  22   7   1     6626.52     6899.32    164.43 o
 -21   8   1      391.43      410.89     84.13 o
 -19   8   1     6485.48     6451.03    110.45 o
 -17   8   1     1928.89     2029.06     96.91 o
 -15   8   1     3394.16     3601.32     84.71 o
 -13   8   1        3.17      -39.67     73.32 o
 -11   8   1     2223.71     2217.37     81.65 o
  -9   8   1     1294.74     1308.18     61.29 o
  -7   8   1     1587.82     1263.45     80.08 o
  -5   8   1     2339.38     2289.21     64.79 o
  -3   8   1       87.82      150.78     57.50 o
  -1   8   1    14474.40    15118.12    229.05 o
   1   8   1    22058.37    21687.07    232.95 o
   3   8   1      149.41      249.29     60.00 o
   5   8   1    43812.72    45586.16    559.55 o
   7   8   1     5096.57     5593.72     87.31 o
   9   8   1     3691.51     3372.52     73.97 o
  11   8   1      982.56      851.30     68.66 o
  13   8   1     1453.18     1489.01     75.23 o
  15   8   1     1922.52     1909.31     77.50 o
  17   8   1       13.87       62.57     74.91 o
  19   8   1      797.90      789.49     82.48 o
  21   8   1     1175.53     1172.58     89.25 o
 -22   9   1      274.80      270.20     86.65 o
 -20   9   1       49.08       68.57    101.06 o
 -18   9   1        1.69        4.92     95.14 o
 -16   9   1      314.54      309.82     74.84 o
 -14   9   1     2994.75     2987.50     81.14 o
 -12   9   1     4655.58     4560.22     97.59 o
 -10   9   1     1796.99     1898.44     70.50 o
  -8   9   1     3700.20     3686.62     85.70 o
  -6   9   1     1867.98     1811.70     70.79 o
  -4   9   1    15901.91    16378.02    184.58 o
  -2   9   1     7028.69     7619.98     75.90 o
   0   9   1     1037.27      987.00     67.05 o
   2   9   1     1495.82     1452.44     61.52 o
   4   9   1      840.37      955.62     61.91 o
   6   9   1     8129.66     7764.34     91.51 o
   8   9   1     9973.23     9812.33    106.73 o
  10   9   1      135.45      123.75     73.21 o
  12   9   1        8.01       -2.61     69.24 o
  14   9   1     6308.76     6217.86     86.91 o
  16   9   1      274.23      314.33     77.49 o
  18   9   1      131.03      139.10     83.07 o
  20   9   1      124.14      112.10     90.61 o
 -21  10   1        3.88      -40.70    103.81 o
 -19  10   1     5933.06     5838.37    166.74 o
 -17  10   1      318.44      303.48     74.87 o
 -15  10   1     3446.04     3700.45     84.71 o
 -13  10   1      366.18      446.46    151.63 o
 -11  10   1    17018.11    16872.51    322.66 o
  -9  10   1     1865.77     2036.67     80.26 o
  -7  10   1    13106.02    12715.19    186.27 o
  -5  10   1     7003.64     7020.97    121.90 o
  -3  10   1     6091.49     5079.89     73.52 o
  -1  10   1       11.14       46.93     61.86 o
   1  10   1     3286.74     2940.15     68.62 o
   3  10   1     4381.25     4627.42     69.62 o
   5  10   1     8212.15     7792.33    158.49 o
   7  10   1     5119.22     5215.13     69.85 o
   9  10   1    16141.12    16506.68    103.58 o
  11  10   1     1223.35     1296.13     72.57 o
  13  10   1      378.98      370.03     74.31 o
  15  10   1     5208.15     5231.36     79.64 o
  17  10   1     2733.13     2878.24     70.41 o
  19  10   1     1373.03     1420.63     82.96 o
  21  10   1     1688.20     1682.70     79.99 o
 -20  11   1     1614.05     1660.43    122.83 o
 -18  11   1     1085.34     1091.03     93.75 o
 -16  11   1     1728.22     1978.75     82.12 o
 -14  11   1       30.37      -39.88     90.34 o
 -12  11   1     1141.63     1007.98     74.24 o
 -10  11   1     2050.94     2039.88     83.46 o
  -8  11   1       12.45      -13.78     73.13 o
  -6  11   1    16650.82    16821.57    125.96 o
  -4  11   1     1280.92     1442.61     59.68 o
  -2  11   1     6617.33     6421.45     75.91 o
   0  11   1    11356.66    11108.92     80.06 o
   2  11   1     4362.25     4053.10     69.74 o
   4  11   1     1266.33     1165.28     68.19 o
   6  11   1     7872.65     7768.93     98.94 o
   8  11   1      197.42      240.40     73.47 o
  10  11   1     1232.37     1142.34     77.78 o
  12  11   1       10.34      -21.31     72.15 o
  14  11   1     1636.06     1584.07     71.80 o
  16  11   1       48.42       86.38     71.88 o
  18  11   1     3369.11     3366.16     81.88 o
  20  11   1      211.53      178.45    105.08 o
 -19  12   1      728.66      914.45    104.58 o
 -17  12   1      254.96      297.23     97.76 o
 -15  12   1     4148.91     3908.05     85.73 o
 -13  12   1     1117.39     1021.95    146.11 o
 -11  12   1     1953.13     2004.88     82.90 o
  -9  12   1       82.78      178.70     75.90 o
  -7  12   1     2261.51     2224.11     71.09 o
  -5  12   1     4101.48     4213.54     66.77 o
  -3  12   1     5978.87     6088.22     74.48 o
  -1  12   1       26.83       32.05     62.60 o
   1  12   1      486.23      555.86     61.90 o
   3  12   1     6666.63     6604.52     70.74 o
   5  12   1      298.52      285.18     52.11 o
   7  12   1      247.23      287.78     73.18 o
   9  12   1      554.22      581.79     78.11 o
  11  12   1     6050.76     6168.33    168.21 o
  13  12   1     1043.69     1026.03     77.84 o
  15  12   1      235.43      233.11     72.10 o
  17  12   1      422.13      472.60     83.08 o
  19  12   1       58.88       82.06    120.90 o
 -18  13   1     1782.03     1785.27    104.37 o
 -16  13   1     6404.86     6137.30    110.30 o
 -14  13   1    11674.52    11570.93    246.74 o
 -12  13   1     1337.90     1567.26    176.62 o
 -10  13   1       31.70       67.07     79.37 o
  -8  13   1     2949.90     2908.62     75.09 o
  -6  13   1     2524.06     2644.90     62.36 o
  -4  13   1     7904.75     8018.43     77.14 o
  -2  13   1       56.37       11.63     61.33 o
   0  13   1       17.92       98.40     54.75 o
   2  13   1    19863.48    19977.50    234.54 o
   4  13   1     5864.34     5992.73     96.54 o
   6  13   1    22942.87    22831.75    438.47 o
   8  13   1      956.27     1006.59     68.07 o
  10  13   1     2636.59     2651.84     72.42 o
  12  13   1     2324.25     2421.75     78.20 o
  14  13   1    14310.59    14683.53    144.67 o
  16  13   1      337.90      275.80     81.29 o
  18  13   1     3427.61     3196.61    201.40 o
 -17  14   1     2079.36     1993.38     89.78 o
 -15  14   1     2924.70     2830.44    104.13 o
 -13  14   1     1634.64     1550.24     96.06 o
 -11  14   1       56.80       -1.15     83.02 o
  -9  14   1      345.58      319.49     66.37 o
  -7  14   1     3905.72     3907.95     77.58 o
  -5  14   1     4636.16     4428.70     79.62 o
  -3  14   1    10399.43    10623.83    110.12 o
  -1  14   1      352.17      347.46     55.83 o
   1  14   1    10629.82    10785.20    160.01 o
   3  14   1     2189.44     2264.18     66.38 o
   5  14   1      153.30      192.06     63.00 o
   7  14   1     1949.06     1948.63     82.63 o
   9  14   1     1455.30     1417.66     82.15 o
  11  14   1      772.88      731.45     69.37 o
  13  14   1     1253.34     1357.86     63.14 o
  15  14   1        2.28       98.92     93.26 o
  17  14   1      937.41      901.20     74.99 o
 -16  15   1     1200.36     1401.74    107.87 o
 -14  15   1        4.26        7.23     79.50 o
 -12  15   1      480.08      665.29     89.57 o
 -10  15   1      863.99      843.61     87.12 o
  -8  15   1     6171.42     5996.41    157.57 o
  -6  15   1     7374.91     7536.40    109.04 o
  -4  15   1      730.65      783.28     60.24 o
  -2  15   1       27.53        8.35     62.19 o
   0  15   1      666.51      684.54     64.75 o
   2  15   1       12.27       69.92     63.84 o
   4  15   1     5535.90     5433.01    148.97 o
   6  15   1     3412.01     3377.48     84.44 o
   8  15   1     2802.80     2932.37     75.34 o
  10  15   1     6654.39     6600.86    117.58 o
  12  15   1      526.23      534.71     70.23 o
  14  15   1     1131.78     1161.55     86.64 o
  16  15   1       53.57      136.82    100.93 o
 -15  16   1     5024.26     4808.26    114.44 o
 -13  16   1       23.25       20.77     98.49 o
 -11  16   1     4854.18     5002.16     96.65 o
  -9  16   1        0.06       -7.66     83.22 o
  -7  16   1    14033.60    14102.37    292.52 o
  -5  16   1       10.75       59.06     63.85 o
  -3  16   1     3092.75     3235.29     71.06 o
  -1  16   1      119.61      146.74     57.49 o
   1  16   1     3641.01     3639.68     70.40 o
   3  16   1      282.27      275.47     66.48 o
   5  16   1     6816.96     6996.13    175.27 o
   7  16   1     2479.04     2445.03     73.95 o
   9  16   1     1012.33     1032.92     85.70 o
  11  16   1     1171.77     1220.32     87.52 o
  13  16   1     7189.92     7101.51    160.36 o
  15  16   1       73.66      222.92    100.83 o
 -14  17   1      649.03      479.32     84.87 o
 -12  17   1     4166.62     4121.37    102.65 o
 -10  17   1        3.67       42.86     73.96 o
  -8  17   1      457.94      491.33     72.77 o
  -6  17   1       67.45       69.83     67.37 o
  -4  17   1     1993.27     1997.75     74.99 o
  -2  17   1       26.77       59.88     59.21 o
   0  17   1       75.02       96.62     66.20 o
   2  17   1     3510.35     3551.29     72.36 o
   4  17   1      177.57      116.85     67.59 o
   6  17   1     4448.93     4399.59     88.95 o
   8  17   1     2944.22     2964.58     84.10 o
  10  17   1     1127.84     1146.93     76.54 o
  12  17   1       31.73       27.74     74.69 o
 -11  18   1     2593.79     2398.39     85.02 o
  -9  18   1      107.91      135.14     88.82 o
  -7  18   1     2058.64     1944.30     66.94 o
  -5  18   1     2107.62     2021.23     96.54 o
  -3  18   1     3016.85     2980.68     76.53 o
  -1  18   1       91.45       59.20     61.30 o
   1  18   1     2042.12     2026.52     71.62 o
   3  18   1     1180.33     1190.77     70.08 o
   5  18   1      655.93      834.56     74.39 o
   7  18   1     1229.20     1239.10     84.01 o
   9  18   1     1629.65     1613.86     78.59 o
  11  18   1      426.96      474.07     89.61 o
  -8  19   1     3070.89     3009.74     81.59 o
  -6  19   1       20.27      142.81     71.56 o
  -4  19   1     2808.27     2682.75     76.23 o
  -2  19   1     2501.50     2469.44     75.79 o
   0  19   1     6091.84     5970.54     86.92 o
   2  19   1     3206.87     3059.07     76.11 o
   4  19   1      318.05      396.50     71.81 o
   6  19   1     2086.87     1982.14     78.57 o
   8  19   1      157.44      134.49     77.63 o
  -5  20   1     1228.97     1161.34     79.92 o
  -3  20   1       56.27      106.05     76.63 o
  -1  20   1     1377.19     1357.29     75.31 o
   1  20   1      202.38      210.52     73.48 o
   3  20   1        0.38       33.01     74.36 o
   5  20   1       45.36       81.92     66.24 o
 -24   0   2     8104.49     7848.06    482.81 o
 -22   0   2      112.08       99.29     98.89 o
 -20   0   2      224.82      176.03     91.63 o
 -18   0   2    15659.42    15738.52    251.04 o
 -16   0   2      252.17      299.62     98.69 o
 -14   0   2    32533.15    32978.93    723.68 o
 -12   0   2      199.34      232.79     99.36 o
 -10   0   2     2676.53     2351.05     97.09 o
  -8   0   2    14781.46    13846.59    189.87 o
  -6   0   2    13139.46    11990.38    215.94 o
  -4   0   2    59983.07    61597.00    645.54 o
  -2   0   2    83772.69    83012.35   8312.79 o
   2   0   2     6066.24     6745.47    156.63 o
   4   0   2      385.17      477.11    127.32 o
   6   0   2    36139.65    36269.36    288.21 o
   8   0   2     3336.55     3274.43     93.45 o
  10   0   2    18067.34    18589.24    133.09 o
  12   0   2    14618.32    13119.93    121.64 o
  14   0   2      602.78      603.89     86.39 o
  16   0   2      195.40      276.58     89.90 o
  18   0   2     8558.96     8628.52    208.21 o
  20   0   2     5206.06     5178.08    110.86 o
  22   0   2     4916.43     4835.23    333.62 o
 -23   1   2     1616.26     1598.15     76.10 o
 -21   1   2        8.11       59.91     74.01 o
 -19   1   2      787.28      865.68     70.64 o
 -17   1   2     9577.00     9466.92    126.99 o
 -15   1   2      797.70      797.78     64.04 o
 -13   1   2      309.38      376.60     63.53 o
 -11   1   2        8.22       53.11     70.45 o
  -9   1   2     8953.56     8770.46     92.37 o
  -7   1   2    20482.51    20750.38    137.51 o
  -5   1   2     1248.00     1435.59     97.93 o
  -3   1   2     7853.52     8725.60    157.69 o
  -1   1   2    34222.43    36730.76    412.05 o
   1   1   2        8.95       26.26    126.24 o
   3   1   2     4066.00     4145.92    122.75 o
   5   1   2     4013.70     4357.25     94.40 o
   7   1   2     7766.38     7328.60     90.08 o
   9   1   2     1855.63     2203.81     72.03 o
  11   1   2     5585.46     5394.47     74.96 o
  13   1   2      877.68      992.93     64.59 o
  15   1   2    15721.37    15959.84    159.99 o
  17   1   2     1088.22     1109.70     67.81 o
  19   1   2      374.65      326.54     65.83 o
  21   1   2       26.72      115.34     69.12 o
  23   1   2     1616.15     1669.44     80.16 o
 -24   2   2      160.26      168.29     83.16 o
 -22   2   2     3473.77     3281.30     80.96 o
 -20   2   2        8.40       42.77     69.61 o
 -18   2   2     2783.22     2914.62     75.77 o
 -16   2   2     1341.90     1308.71     71.14 o
 -14   2   2    22551.49    22724.56    138.36 o
 -12   2   2       78.43      102.14     64.31 o
 -10   2   2     7896.05     7259.38    123.70 o
  -8   2   2     3909.75     3906.68     90.66 o
  -6   2   2    24165.02    25635.44    157.25 o
  -4   2   2    30754.17    32229.08    187.72 o
  -2   2   2     3214.56     3624.94    131.09 o
   0   2   2     9876.57    10121.27    134.45 o
   2   2   2     6213.66     6466.32    141.94 o
   4   2   2    14851.43    15652.96    251.87 o
   6   2   2    40843.34    40679.52    210.57 o
   8   2   2     1597.63     1476.54     64.13 o
  10   2   2     7411.90     7017.70     78.60 o
  12   2   2     6855.50     7207.90    131.70 o
  14   2   2     4345.35     4580.51     70.53 o
  16   2   2     1782.38     1729.91     68.39 o
  18   2   2     2902.38     2874.19     72.10 o
  20   2   2     1134.97     1115.59     73.06 o
  22   2   2     2764.69     2710.15     98.83 o
 -23   3   2     4468.83     4574.10    107.21 o
 -21   3   2     1431.26     1485.92     77.49 o
 -19   3   2      152.31      181.56     72.18 o
 -17   3   2     1892.57     2026.53     70.97 o
 -15   3   2    22267.58    22023.90    315.04 o
 -13   3   2    17559.59    17188.58    194.06 o
 -11   3   2    33636.47    33139.30    320.02 o
  -9   3   2    30871.81    29806.08    232.17 o
  -7   3   2    19529.73    20201.41    143.08 o
  -5   3   2    97253.55   101308.41   1127.63 o
  -3   3   2    12047.43    12646.82    126.74 o
  -1   3   2   136348.80   118715.70    552.77 o
   1   3   2      941.24      816.83     97.06 o
   3   3   2    28603.40    29660.38    177.97 o
   5   3   2    17524.30    18444.79    294.23 o
   7   3   2    64610.36    63770.56    316.61 o
   9   3   2      320.82      370.33     74.91 o
  11   3   2    14822.55    13905.29    101.56 o
  13   3   2     4307.24     4247.87     82.54 o
  15   3   2    11800.23    11997.62    154.02 o
  17   3   2      256.13      304.00     75.06 o
  19   3   2     3370.06     3528.57     75.03 o
  21   3   2      285.41      325.39     85.51 o
  23   3   2     2293.07     2414.58     89.81 o
 -24   4   2      840.08      767.83     96.06 o
 -22   4   2     1915.83     1949.39     91.26 o
 -20   4   2      926.25      909.90     86.22 o
 -18   4   2      597.92      576.42     63.58 o
 -16   4   2        0.67       16.58     71.49 o
 -14   4   2      218.32      219.70     70.72 o
 -12   4   2      189.07      121.06     60.43 o
 -10   4   2      769.71      672.43     86.65 o
  -8   4   2     5669.61     5795.18     97.99 o
  -6   4   2    15673.76    18695.91    147.17 o
  -4   4   2    20125.56    22263.27    147.37 o
  -2   4   2    12159.33    12523.11    122.94 o
   0   4   2     6670.08     6590.08     98.10 o
   2   4   2     1681.35     1635.20     81.77 o
   4   4   2    24377.52    24088.81    318.74 o
   6   4   2      839.61      744.68     83.79 o
   8   4   2     8049.87     8848.47     87.67 o
  10   4   2    14042.45    13998.82    133.18 o
  12   4   2     4680.73     5277.23     84.43 o
  14   4   2    15877.03    15588.72    194.56 o
  16   4   2     5064.73     5065.14    176.39 o
  18   4   2     2283.50     2299.63     72.08 o
  20   4   2     1971.41     1968.97     82.72 o
  22   4   2        4.24        9.08     71.03 o
 -23   5   2     1331.93     1479.51     99.96 o
 -21   5   2     1072.38     1040.32     90.24 o
 -19   5   2      124.29      124.30     83.78 o
 -17   5   2     3094.65     3324.92     89.89 o
 -15   5   2       87.51      134.17     67.34 o
 -13   5   2     1641.86     1541.41     87.17 o
 -11   5   2     4478.41     4319.32     86.46 o
  -9   5   2     3537.50     3127.09     83.32 o
  -7   5   2    13304.09    15245.21    233.06 o
  -5   5   2    11920.09    12762.71    136.17 o
  -3   5   2     1912.78     2256.39     86.00 o
  -1   5   2       78.49       67.87     72.69 o
   1   5   2     3384.65     3410.50     88.29 o
   3   5   2    19965.61    20080.58    206.01 o
   5   5   2    24893.89    24160.60    307.99 o
   7   5   2    30579.73    30948.40    170.68 o
   9   5   2    18694.34    19742.72    208.41 o
  11   5   2     1569.33     1501.56     75.61 o
  13   5   2       13.37       51.46     72.41 o
  15   5   2     6996.53     7127.13     87.88 o
  17   5   2     2614.16     2762.69     80.59 o
  19   5   2     7287.60     7345.10    129.86 o
  21   5   2        3.66       37.07     85.72 o
  23   5   2     5545.59     5531.77    272.13 o
 -22   6   2    11343.89    11061.17    125.45 o
 -20   6   2     1234.97     1260.88     98.90 o
 -18   6   2     6070.82     6123.17    106.46 o
 -16   6   2      217.57      287.12     73.97 o
 -14   6   2    10491.65    10139.09    178.13 o
 -12   6   2      423.37      476.99     89.51 o
 -10   6   2    18286.46    17197.13    123.62 o
  -8   6   2     6294.54     6066.12     81.74 o
  -6   6   2    13734.12    12541.23    134.38 o
  -4   6   2    25509.47    26436.41    153.43 o
  -2   6   2    12075.14    12525.58     94.56 o
   0   6   2     1814.77     1648.04     78.22 o
   2   6   2      383.83      190.11     65.21 o
   4   6   2    25686.77    25317.86    124.16 o
   6   6   2    32456.00    32566.02    298.30 o
   8   6   2    20816.71    20621.03    307.31 o
  10   6   2    15998.40    15748.74    102.53 o
  12   6   2     4481.64     4512.35     85.19 o
  14   6   2     1219.25     1350.44     81.39 o
  16   6   2     1999.85     2028.09     77.11 o
  18   6   2     7443.21     7121.74     98.41 o
  20   6   2     1301.21     1509.62     85.85 o
  22   6   2       13.67       99.10     90.41 o
 -23   7   2      203.65      226.93    106.50 o
 -21   7   2     1737.08     1839.41    103.11 o
 -19   7   2     1871.57     1969.21     96.82 o
 -17   7   2     4497.84     4333.09    100.76 o
 -15   7   2     1000.72     1129.78     88.73 o
 -13   7   2       10.87       41.20     95.19 o
 -11   7   2      400.60      461.78     88.33 o
  -9   7   2    13787.75    13979.08    118.89 o
  -7   7   2    19805.84    22106.11    254.53 o
  -5   7   2    10238.17    10695.29     96.52 o
  -3   7   2      885.39      764.99     70.64 o
  -1   7   2     4068.83     3877.03     77.45 o
   1   7   2      101.84      144.04     70.01 o
   3   7   2     5127.75     5478.22    104.08 o
   5   7   2      139.01      187.57     64.13 o
   7   7   2    15044.25    16706.88    249.73 o
   9   7   2      982.00     1032.14     68.25 o
  11   7   2      695.02      671.87     67.91 o
  13   7   2        3.07      -24.11     77.50 o
  15   7   2     2901.38     2747.09     73.44 o
  17   7   2      245.25      194.92     81.43 o
  19   7   2      787.76      742.66     84.27 o
  21   7   2     2186.52     2091.55     92.93 o
 -22   8   2     4347.69     4239.30    222.17 o
 -20   8   2        9.68        5.96     97.53 o
 -18   8   2     3668.11     3803.71    161.37 o
 -16   8   2      522.84      490.39     90.74 o
 -14   8   2      929.73      967.13     88.92 o
 -12   8   2     3231.26     3264.39     81.25 o
 -10   8   2    13832.58    13355.54    114.99 o
  -8   8   2    13504.43    14098.46    116.90 o
  -6   8   2     6567.94     6470.91     85.76 o
  -4   8   2      187.49      135.15     58.81 o
  -2   8   2     8857.27     8480.35     83.32 o
   0   8   2     1221.85     1174.78     71.07 o
   2   8   2       46.35       73.52     67.48 o
   4   8   2     1328.65     1077.96     59.26 o
   6   8   2     5107.82     4757.37     91.84 o
   8   8   2     4483.70     4183.53     72.06 o
  10   8   2    18922.38    18749.69    236.88 o
  12   8   2     6496.65     6166.65     80.10 o
  14   8   2      135.73      191.09     70.32 o
  16   8   2     7172.55     7153.08     85.54 o
  18   8   2      845.18      941.27     66.85 o
  20   8   2     1502.34     1566.96     78.75 o
  22   8   2      222.96      274.43     86.75 o
 -21   9   2     5850.23     5719.64    114.35 o
 -19   9   2     3698.82     3552.67     87.36 o
 -17   9   2     3791.13     3623.07     75.20 o
 -15   9   2     2946.21     3174.02     95.06 o
 -13   9   2     2002.89     2098.23     94.30 o
 -11   9   2     4232.48     4166.71     72.98 o
  -9   9   2     3273.77     3233.90     69.05 o
  -7   9   2     2991.99     2838.35     67.48 o
  -5   9   2    13151.63    12351.32    133.94 o
  -3   9   2     3613.18     3906.80     73.19 o
  -1   9   2    60240.70    61395.27    671.48 o
   1   9   2      465.88      624.31     54.38 o
   3   9   2    29585.50    28241.59    426.14 o
   5   9   2      665.46      766.98     57.30 o
   7   9   2    28610.01    29346.67    265.91 o
   9   9   2     1531.46     1487.14     76.32 o
  11   9   2      230.08      235.48     59.91 o
  13   9   2     1085.93     1085.14     63.21 o
  15   9   2     3160.76     3389.28     79.89 o
  17   9   2      171.19      207.67     65.06 o
  19   9   2     1866.80     2012.85     83.85 o
  21   9   2      135.06      151.67     86.79 o
 -20  10   2     2528.58     2452.06    245.67 o
 -18  10   2     2482.86     2375.32    135.44 o
 -16  10   2      927.56      850.07     85.80 o
 -14  10   2       41.53       83.54     92.45 o
 -12  10   2     6726.39     6908.56    102.15 o
 -10  10   2     2068.47     2116.92     89.08 o
  -8  10   2     2874.93     2752.08     70.89 o
  -6  10   2       65.77       57.01     65.22 o
  -4  10   2     5591.25     6262.68     78.53 o
  -2  10   2      202.74      251.25     56.14 o
   0  10   2     1869.43     2055.16     66.68 o
   2  10   2       85.22       80.53     54.40 o
   4  10   2     7175.45     7439.35    143.30 o
   6  10   2     6184.94     6347.47     85.21 o
   8  10   2     2521.57     2544.78     70.65 o
  10  10   2    10736.56    10807.72    210.73 o
  12  10   2      728.29      684.81     68.54 o
  14  10   2      610.90      662.73     75.38 o
  16  10   2       23.36       77.67     76.10 o
  18  10   2     1769.31     1727.36     92.31 o
  20  10   2      151.78      126.83     86.42 o
 -19  11   2      762.82      700.67    102.45 o
 -17  11   2     2919.81     3003.47     85.55 o
 -15  11   2      146.44      202.10     93.99 o
 -13  11   2     2277.75     2272.65     94.00 o
 -11  11   2     3497.72     3590.83    144.32 o
  -9  11   2     5848.52     6015.16     91.49 o
  -7  11   2     3471.54     3250.38     76.56 o
  -5  11   2      825.95      736.56     58.73 o
  -3  11   2     4161.95     4201.27     67.14 o
  -1  11   2    13428.13    13151.88    234.11 o
   1  11   2     8510.18     8462.65     88.91 o
   3  11   2     3547.24     3466.61     73.23 o
   5  11   2       18.18      -32.03     64.02 o
   7  11   2     6410.51     6539.71     84.14 o
   9  11   2     1660.24     1735.12     76.63 o
  11  11   2      699.83      696.59     79.15 o
  13  11   2     1110.23     1129.16     56.39 o
  15  11   2    11556.17    11519.33    139.32 o
  17  11   2       54.83       88.33     70.33 o
  19  11   2     7441.46     7344.12    149.20 o
 -20  12   2        0.08      -10.74    104.07 o
 -18  12   2     7094.92     6866.46    130.71 o
 -16  12   2       16.53       24.06     76.85 o
 -14  12   2     7042.30     7181.24    155.49 o
 -12  12   2       10.44      -45.18     73.00 o
 -10  12   2    11487.36    11114.13    103.77 o
  -8  12   2       69.12      106.93     67.10 o
  -6  12   2     8140.44     8157.11    101.79 o
  -4  12   2     2807.22     2868.83     73.48 o
  -2  12   2    13124.91    12394.30    178.31 o
   0  12   2    21805.28    21756.79    296.33 o
   2  12   2    20685.07    21106.86    268.34 o
   4  12   2     6785.28     6667.36    108.22 o
   6  12   2     5737.57     5681.78     83.19 o
   8  12   2     5951.57     6249.79     88.71 o
  10  12   2      887.55     1012.28     78.51 o
  12  12   2      342.88      313.92     72.14 o
  14  12   2     9544.92     9383.98     85.22 o
  16  12   2     2789.54     2686.52     88.24 o
  18  12   2       12.62       45.40     76.12 o
 -19  13   2       85.96      116.56    108.58 o
 -17  13   2      426.07      470.20     72.05 o
 -15  13   2     1375.53     1393.34     81.39 o
 -13  13   2      106.37      136.76     75.81 o
 -11  13   2        4.39      138.08     87.97 o
  -9  13   2      400.13      382.56     59.37 o
  -7  13   2      130.85      140.63     69.20 o
  -5  13   2     2335.17     2469.48     71.25 o
  -3  13   2       40.78       94.96     61.44 o
  -1  13   2     1264.72     1204.79     63.09 o
   1  13   2     1098.89     1195.59     63.28 o
   3  13   2      968.65      966.19     63.70 o
   5  13   2       68.97       92.57     62.32 o
   7  13   2      635.88      652.26     75.24 o
   9  13   2     5275.19     5330.54    146.89 o
  11  13   2      636.00      639.21     79.25 o
  13  13   2      167.72      204.23     63.98 o
  15  13   2      220.03      304.36     71.27 o
  17  13   2      211.03      256.88     89.34 o
 -18  14   2     4376.91     4217.06     99.63 o
 -16  14   2     1655.83     1604.18    108.87 o
 -14  14   2     2390.75     2393.21     99.42 o
 -12  14   2      452.56      449.74     95.58 o
 -10  14   2     4568.91     4572.91    128.89 o
  -8  14   2     6478.65     6623.38     76.65 o
  -6  14   2    16819.94    16366.01    191.52 o
  -4  14   2      116.40      219.65     63.21 o
  -2  14   2     4044.29     3937.59     84.67 o
   0  14   2     5053.66     5216.56     91.94 o
   2  14   2    11422.11    11377.88    212.96 o
   4  14   2     1083.52     1079.35     58.54 o
   6  14   2     4763.73     4761.18    124.97 o
   8  14   2       65.42      114.37     79.98 o
  10  14   2       32.79      122.52     75.12 o
  12  14   2     3999.39     4139.07     89.22 o
  14  14   2     4603.83     4417.69     88.04 o
  16  14   2     3396.26     3352.70     82.06 o
 -17  15   2      596.21      566.39    107.63 o
 -15  15   2     1472.90     1470.25    101.59 o
 -13  15   2      253.10      316.95     95.31 o
 -11  15   2      299.65      233.82     75.53 o
  -9  15   2     6772.56     6942.46     85.41 o
  -7  15   2      694.57      757.95     72.89 o
  -5  15   2     1551.62     1425.24     73.20 o
  -3  15   2    11521.01    11255.16    177.52 o
  -1  15   2     1409.76     1510.90     66.22 o
   1  15   2      955.08      998.29     65.21 o
   3  15   2     3503.74     3475.25     80.04 o
   5  15   2     1599.19     1653.11     70.10 o
   7  15   2      979.58     1012.90     78.12 o
   9  15   2      811.50      809.71     72.71 o
  11  15   2     8329.04     8487.02    123.38 o
  13  15   2     1402.87     1396.11     79.11 o
  15  15   2     2548.65     2465.75     79.66 o
 -14  16   2      111.57      115.52     79.02 o
 -12  16   2     1255.80     1282.96    104.98 o
 -10  16   2     1340.12     1270.75     90.17 o
  -8  16   2        4.15       36.33     63.67 o
  -6  16   2       11.88      112.18     66.10 o
  -4  16   2     4523.08     4524.60     67.04 o
  -2  16   2      670.79      720.49     66.66 o
   0  16   2       18.34        2.26     64.93 o
   2  16   2       43.96      116.56     66.14 o
   4  16   2      661.58      739.77     66.43 o
   6  16   2     2021.79     2030.99     63.85 o
   8  16   2     1285.08     1376.72     79.92 o
  10  16   2        0.27       69.02     83.54 o
  12  16   2       33.49       25.08     72.62 o
  14  16   2      430.32      388.67     72.77 o
 -13  17   2     1465.57     1585.89    103.82 o
 -11  17   2      749.43      771.84     78.83 o
  -9  17   2      979.49     1060.65     87.92 o
  -7  17   2     2016.45     2083.32     63.56 o
  -5  17   2     3029.11     3195.01     75.49 o
  -3  17   2      653.93      641.79     70.03 o
  -1  17   2     4510.12     4631.78     91.24 o
   1  17   2     1283.74     1298.53     68.60 o
   3  17   2       29.06       76.88     69.77 o
   5  17   2      948.53      864.26     68.94 o
   7  17   2     5091.61     5161.39    104.54 o
   9  17   2      293.08      317.79     74.63 o
  11  17   2     4077.13     4081.04    174.36 o
  13  17   2      131.93      182.29     93.99 o
 -12  18   2      754.56      730.44     77.13 o
 -10  18   2     5613.90     5547.05    241.78 o
  -8  18   2       25.04       51.80     77.70 o
  -6  18   2     5023.43     5157.31    158.32 o
  -4  18   2      731.31      736.86     77.06 o
  -2  18   2     6981.25     6943.91    143.74 o
   0  18   2      768.67      733.59     68.88 o
   2  18   2     1056.09     1225.87     70.09 o
   4  18   2      276.20      319.84     69.18 o
   6  18   2     2616.49     2624.84     90.04 o
   8  18   2     3502.42     3395.02     93.96 o
  10  18   2     1433.86     1354.88     92.43 o
  -9  19   2       55.10      121.59     91.01 o
  -7  19   2      392.90      458.52     67.82 o
  -5  19   2       99.44      127.96     72.27 o
  -3  19   2      500.59      523.32     71.57 o
  -1  19   2      200.27      204.51     70.67 o
   1  19   2       25.72      132.86     70.40 o
   3  19   2     1513.50     1440.05     76.97 o
   5  19   2      506.95      402.61     72.27 o
   7  19   2      142.15      156.10     85.17 o
   9  19   2       16.06       21.84     73.37 o
  -6  20   2     1860.92     1888.31     83.00 o
  -4  20   2        6.93      -26.21     74.61 o
  -2  20   2     6316.31     6354.01    193.57 o
   0  20   2        4.77        7.61     73.37 o
   2  20   2     2877.28     2708.55    101.52 o
   4  20   2      178.01      227.92     78.12 o
 -24   1   3       93.43      129.89     77.70 o
 -22   1   3     1166.09     1120.01     83.43 o
 -20   1   3      658.20      666.21     78.69 o
 -18   1   3     9854.01    10068.76    159.64 o
 -16   1   3    36699.84    36699.09    295.03 o
 -14   1   3     4116.66     4191.95     74.06 o
 -12   1   3    38247.21    38605.70    155.79 o
 -10   1   3    22208.58    22950.55    119.45 o
  -8   1   3     4156.74     4844.09     92.12 o
  -6   1   3     1322.16     1457.18     83.80 o
  -4   1   3     1503.16     1247.88    109.95 o
  -2   1   3    18941.90    19342.71    199.68 o
   0   1   3       59.67      128.49    197.39 o
   2   1   3    49112.50    49809.52    648.76 o
   4   1   3   141423.64   126335.83   5306.63 o
   6   1   3     8722.76     8674.00     86.84 o
   8   1   3   117116.12   117347.11   1073.98 o
  10   1   3     2341.28     2585.98     69.64 o
  12   1   3    10581.99    10046.77    129.95 o
  14   1   3      141.86      105.75     61.37 o
  16   1   3     6687.18     6631.00     92.75 o
  18   1   3      642.87      661.12     66.39 o
  20   1   3     2432.47     2563.51     73.00 o
  22   1   3     1148.14     1137.70     74.09 o
 -23   2   3       93.97      144.93     83.44 o
 -21   2   3     3067.13     3195.33     85.56 o
 -19   2   3     1014.31     1025.62     71.07 o
 -17   2   3    20260.88    20887.78    221.93 o
 -15   2   3     1133.42     1055.44     70.24 o
 -13   2   3    11935.53    11359.37     99.53 o
 -11   2   3     2350.09     1911.91     73.68 o
  -9   2   3     3418.51     3859.71     86.06 o
  -7   2   3      284.27      230.04     78.95 o
  -5   2   3     3760.91     3907.19    111.71 o
  -3   2   3    12189.46    12266.75    160.90 o
  -1   2   3   165881.00   141289.63    954.55 o
   1   2   3     6873.01     7025.25    155.02 o
   3   2   3     5753.00     5858.17    118.36 o
   5   2   3    16285.84    15366.55    116.56 o
   7   2   3      287.72      258.74     80.38 o
   9   2   3     1037.04     1031.34     77.50 o
  11   2   3     6109.59     5870.03     76.87 o
  13   2   3       26.60       -1.13     65.59 o
  15   2   3       37.20       68.85     55.51 o
  17   2   3     6266.28     6322.12     86.45 o
  19   2   3     9373.49     9511.17    139.67 o
  21   2   3      697.56      802.95     82.20 o
  23   2   3      142.93      169.83     92.16 o
 -24   3   3      236.12      235.64     83.67 o
 -22   3   3      165.79      209.90     78.40 o
 -20   3   3      289.41      333.88     74.55 o
 -18   3   3      644.04      758.68     72.14 o
 -16   3   3       59.14      114.67     69.06 o
 -14   3   3      722.03      781.36     69.37 o
 -12   3   3     9046.05     9394.54     91.87 o
 -10   3   3     2478.32     2384.74     82.03 o
  -8   3   3     1827.60     2077.64     94.17 o
  -6   3   3     1583.13     1543.57     98.91 o
  -4   3   3      412.72      412.87    103.85 o
  -2   3   3    82361.26    83944.61   2951.12 o
   0   3   3    17407.81    17029.50    124.61 o
   2   3   3    26600.22    28170.00    191.44 o
   4   3   3    17842.74    18532.88    153.39 o
   6   3   3    45455.48    47816.03    919.00 o
   8   3   3    17913.13    17799.94    100.72 o
  10   3   3     4665.53     4737.86    134.65 o
  12   3   3     2489.20     2378.54     78.22 o
  14   3   3     7132.98     6842.80    203.41 o
  16   3   3     2363.04     2222.86     72.23 o
  18   3   3      658.91      729.37     76.90 o
  20   3   3     4930.54     4686.15     92.76 o
  22   3   3      744.91      803.46     85.62 o
 -23   4   3      362.48      311.72     93.30 o
 -21   4   3     4851.07     5071.53    193.99 o
 -19   4   3     1799.51     1771.35     80.08 o
 -17   4   3     8853.38     8655.52    129.20 o
 -15   4   3     6169.86     6383.87     86.83 o
 -13   4   3     3905.76     3649.59     82.34 o
 -11   4   3       40.19      166.20     81.20 o
  -9   4   3    50521.26    51457.63    497.35 o
  -7   4   3     2703.17     2607.71    107.04 o
  -5   4   3    17527.39    17998.38    130.35 o
  -3   4   3   134225.88   120043.18   1257.98 o
  -1   4   3      210.68      162.36     74.93 o
   1   4   3    81570.98    81719.59   1023.99 o
   3   4   3      322.49      261.26     77.58 o
   5   4   3    12725.60    12900.02    128.74 o
   7   4   3    27157.90    27717.89    450.72 o
   9   4   3    27386.62    26455.97    316.37 o
  11   4   3     8446.77     8203.61    138.39 o
  13   4   3     3374.87     3193.56     78.70 o
  15   4   3     2596.89     2528.96     80.37 o
  17   4   3     1749.38     1750.48     78.28 o
  19   4   3     4681.18     4423.56     91.37 o
  21   4   3     2795.47     2752.27     92.45 o
  23   4   3      930.99      881.76     93.36 o
 -22   5   3     1554.73     1584.32     97.95 o
 -20   5   3     6647.56     6599.49    143.19 o
 -18   5   3       35.27       96.80     87.05 o
 -16   5   3     1226.25     1343.86     88.12 o
 -14   5   3     5328.55     5100.53     98.15 o
 -12   5   3     1904.58     1745.18     89.98 o
 -10   5   3    10313.80    11073.92    115.57 o
  -8   5   3    21007.80    20956.66    279.62 o
  -6   5   3      585.63      448.13     75.92 o
  -4   5   3   103197.10    98927.74   3780.69 o
  -2   5   3      982.54      947.91     69.52 o
   0   5   3     5190.56     5205.00     83.10 o
   2   5   3     6063.44     6025.01    102.02 o
   4   5   3    32285.09    31507.92    220.53 o
   6   5   3    14508.60    15163.06    268.30 o
   8   5   3     4234.72     3773.70     80.22 o
  10   5   3     1255.14     1316.90     70.02 o
  12   5   3    58870.44    58664.52    259.49 o
  14   5   3      262.19      215.99     75.73 o
  16   5   3      768.02      839.75     58.20 o
  18   5   3       69.65       37.12     81.26 o
  20   5   3     4402.99     4227.66     93.78 o
  22   5   3     1175.41     1094.79     87.64 o
 -23   6   3     3466.32     3496.90    183.43 o
 -21   6   3      436.93      564.59    100.19 o
 -19   6   3       12.61       73.14     93.34 o
 -17   6   3     1444.94     1550.56    129.92 o
 -15   6   3      719.66      815.37     73.79 o
 -13   6   3    13827.87    14110.13    151.63 o
 -11   6   3     2994.94     3315.94     82.08 o
  -9   6   3      714.80      642.64    108.44 o
  -7   6   3    44490.26    48587.82    416.92 o
  -5   6   3    27797.85    27327.65    232.83 o
  -3   6   3    13539.19    13923.23     90.09 o
  -1   6   3     3428.11     3824.65     79.87 o
   1   6   3      482.16      669.52     73.83 o
   3   6   3     5824.08     5470.60     83.89 o
   5   6   3    40696.91    40637.76    315.49 o
   7   6   3        1.67       24.69     74.48 o
   9   6   3     1619.01     1652.42     67.30 o
  11   6   3       44.43       15.00     75.82 o
  13   6   3      285.19      272.66     76.83 o
  15   6   3      339.25      307.21     64.37 o
  17   6   3     1244.28     1277.25     78.45 o
  19   6   3     1415.47     1402.21     82.04 o
  21   6   3      798.57      873.12     91.04 o
 -22   7   3      293.60      297.19    103.57 o
 -20   7   3     3873.26     3873.34    134.29 o
 -18   7   3     7583.95     7443.18    108.13 o
 -16   7   3     4998.08     4855.76    153.92 o
 -14   7   3      388.93      352.04     72.67 o
 -12   7   3     4824.04     4821.85     77.18 o
 -10   7   3     1929.55     2051.49     78.12 o
  -8   7   3    70984.95    68922.13    540.32 o
  -6   7   3     1250.42     1334.85     76.54 o
  -4   7   3    24678.15    24777.73    149.78 o
  -2   7   3    15271.39    15082.32    158.75 o
   0   7   3    12124.66    11408.67    129.58 o
   2   7   3      219.03      309.19     67.64 o
   4   7   3    19751.16    20342.43    236.00 o
   6   7   3     1064.64     1232.27     64.62 o
   8   7   3     7984.95     7024.61    112.04 o
  10   7   3     8460.76     8146.72    123.77 o
  12   7   3     9683.78     9773.32    107.38 o
  14   7   3      428.39      369.89     79.82 o
  16   7   3    21145.77    21545.66    159.77 o
  18   7   3      500.07      583.96     71.05 o
  20   7   3     7876.30     8067.69     97.82 o
  22   7   3       63.86      133.13     92.09 o
 -21   8   3     1407.46     1510.35    104.52 o
 -19   8   3     7188.47     7256.21    110.91 o
 -17   8   3     5406.02     5625.14    104.38 o
 -15   8   3     1493.69     1488.02     93.49 o
 -13   8   3    19062.82    19272.57    122.61 o
 -11   8   3     2169.31     2306.49    136.59 o
  -9   8   3     1150.84     1098.99     74.03 o
  -7   8   3    10020.22    10081.62     96.21 o
  -5   8   3    19009.00    18359.71    230.93 o
  -3   8   3     6809.18     6952.27     74.88 o
  -1   8   3    23832.87    25428.53    108.48 o
   1   8   3     1402.04     1897.76     63.86 o
   3   8   3     5080.89     5196.31     74.49 o
   5   8   3    46163.54    46292.62    283.66 o
   7   8   3     1509.59     1382.18     64.24 o
   9   8   3    16169.64    16142.67    145.11 o
  11   8   3     6992.32     7270.69     78.00 o
  13   8   3     4645.29     4626.24     69.25 o
  15   8   3     1954.12     2048.62     66.78 o
  17   8   3      326.33      322.71     70.40 o
  19   8   3      362.98      436.00     62.33 o
  21   8   3      622.00      710.06     80.29 o
 -22   9   3      132.72      244.81    105.34 o
 -20   9   3      192.89      277.68     99.62 o
 -18   9   3     4270.98     4365.62    103.41 o
 -16   9   3       12.36       47.43     74.33 o
 -14   9   3     8566.68     8169.70     85.08 o
 -12   9   3    17916.30    18399.72    122.36 o
 -10   9   3     1473.52     1543.59     73.74 o
  -8   9   3     7105.08     7629.23     92.87 o
  -6   9   3     1864.59     1829.37     71.40 o
  -4   9   3      182.74      147.04     64.94 o
  -2   9   3     1254.44     1251.22     66.23 o
   0   9   3     2040.35     2095.72     62.22 o
   2   9   3       72.15      152.84     63.85 o
   4   9   3      181.26      386.42     56.57 o
   6   9   3    16585.94    17002.88    354.31 o
   8   9   3     1047.62     1070.85     72.67 o
  10   9   3      244.40      299.72     74.87 o
  12   9   3     7208.53     6954.50     93.45 o
  14   9   3     1115.67     1018.43     60.78 o
  16   9   3      484.23      538.19     65.74 o
  18   9   3       58.26      103.44     75.24 o
  20   9   3      798.44      694.85     69.93 o
 -21  10   3     3385.63     3298.75    111.16 o
 -19  10   3       62.10       17.79     96.63 o
 -17  10   3     7333.79     7065.68    110.91 o
 -15  10   3     1626.03     1601.71     94.20 o
 -13  10   3     2452.56     2523.33    131.21 o
 -11  10   3     5061.14     4864.97     87.17 o
  -9  10   3    20932.71    21266.24    124.38 o
  -7  10   3     4751.90     5005.90     80.47 o
  -5  10   3     1598.43     1353.45     61.98 o
  -3  10   3     4125.78     4348.93     72.30 o
  -1  10   3    25624.13    25236.46    219.04 o
   1  10   3    14891.01    14418.40    103.69 o
   3  10   3    22223.92    21415.88    150.97 o
   5  10   3     2532.37     2657.18     78.16 o
   7  10   3     8502.96     8417.25    157.38 o
   9  10   3     8470.81     8411.45     89.86 o
  11  10   3      357.83      407.09     64.14 o
  13  10   3    28436.52    28508.61    228.04 o
  15  10   3      733.58      763.31     65.39 o
  17  10   3     6863.87     7013.10     86.78 o
  19  10   3      891.54      885.98     80.85 o
 -20  11   3     3512.18     3176.71    139.95 o
 -18  11   3      780.61      754.15     81.93 o
 -16  11   3      305.88      306.87     96.98 o
 -14  11   3     3657.59     3645.54     99.11 o
 -12  11   3      236.80      239.80     90.43 o
 -10  11   3     3258.15     3010.35    126.77 o
  -8  11   3    10622.45    10532.82    164.15 o
  -6  11   3     1667.65     1634.88     67.60 o
  -4  11   3     2017.10     1872.08     64.96 o
  -2  11   3     1483.80     1449.09     62.72 o
   0  11   3    10650.48    10941.02    111.50 o
   2  11   3        0.25        5.69     54.52 o
   4  11   3      864.15      808.76     63.19 o
   6  11   3      285.30      334.65     63.06 o
   8  11   3      544.98      562.56     75.46 o
  10  11   3     3818.86     4073.28     83.79 o
  12  11   3     4229.01     4269.48    138.07 o
  14  11   3     3492.39     3523.97     76.41 o
  16  11   3     2663.14     2718.51     81.91 o
  18  11   3       76.47       90.70     71.28 o
 -19  12   3     1187.55     1184.18     88.47 o
 -17  12   3     1839.43     1714.61    102.15 o
 -15  12   3      245.34      323.70     96.53 o
 -13  12   3      139.47      102.31     92.68 o
 -11  12   3      445.35      432.97    164.95 o
  -9  12   3      650.59      690.26     68.66 o
  -7  12   3    13508.99    13489.84    175.43 o
  -5  12   3       14.18       16.25     64.04 o
  -3  12   3     1997.03     1881.51     61.24 o
  -1  12   3    27139.05    26764.08    406.16 o
   1  12   3       37.68       -3.18     61.16 o
   3  12   3    10611.79    10635.25    178.08 o
   5  12   3       20.54       43.72     62.85 o
   7  12   3      604.90      629.44     76.65 o
   9  12   3     8906.87     9311.46    204.60 o
  11  12   3      982.04      947.89     68.61 o
  13  12   3        5.40       14.96     72.13 o
  15  12   3     1203.89     1216.38     76.44 o
  17  12   3     3806.70     3835.44     72.32 o
 -18  13   3       32.81      -28.26    101.74 o
 -16  13   3     5420.31     5286.91     93.09 o
 -14  13   3     1378.76     1317.69     96.73 o
 -12  13   3     5737.03     5805.38    151.12 o
 -10  13   3     8444.17     8540.83    115.69 o
  -8  13   3     5412.48     5246.39     80.43 o
  -6  13   3     1808.68     1899.40     61.40 o
  -4  13   3     4680.65     4589.15     75.89 o
  -2  13   3      622.36      641.68     57.24 o
   0  13   3     8386.10     8557.51     75.92 o
   2  13   3      217.80      257.71     57.40 o
   4  13   3    15834.21    15964.14    207.77 o
   6  13   3       10.68       35.27     73.04 o
   8  13   3     3280.24     3376.84     89.62 o
  10  13   3     2512.67     2621.70     70.35 o
  12  13   3     4102.36     4271.12     88.61 o
  14  13   3       22.77       22.31     74.14 o
  16  13   3     3262.52     3157.44     88.24 o
  18  13   3      891.71      847.17     78.45 o
 -17  14   3      726.45      560.76    105.19 o
 -15  14   3      590.89      438.51     82.22 o
 -13  14   3       70.02       -0.42     75.46 o
 -11  14   3     1869.34     1862.63     95.41 o
  -9  14   3      687.91      806.66     72.36 o
  -7  14   3     3524.06     3526.57     69.84 o
  -5  14   3     2000.67     2155.79     58.59 o
  -3  14   3      726.35      720.11     59.14 o
  -1  14   3     5299.68     5190.10     64.67 o
   1  14   3     2171.85     2213.29     67.03 o
   3  14   3      149.07      149.06     63.75 o
   5  14   3     1653.16     1682.41     59.63 o
   7  14   3     4159.38     4392.55     81.66 o
   9  14   3      602.49      639.69     80.61 o
  11  14   3     1272.84     1304.94     83.58 o
  13  14   3      518.31      718.95     76.68 o
  15  14   3     1971.20     1766.67     82.72 o
  17  14   3     2613.24     2454.44     95.32 o
 -16  15   3     1598.22     1536.35    109.30 o
 -14  15   3      123.94       87.10     80.42 o
 -12  15   3       43.06       81.79     77.03 o
 -10  15   3     2947.15     2767.22     78.30 o
  -8  15   3     5213.84     5233.28    100.17 o
  -6  15   3     7334.40     7230.91    104.60 o
  -4  15   3     6855.77     7114.54     79.32 o
  -2  15   3       54.92       66.55     66.66 o
   0  15   3     6473.49     6612.78    169.50 o
   2  15   3       51.27       73.35     63.32 o
   4  15   3     1973.24     1996.70     62.14 o
   6  15   3     4595.41     4323.67     76.08 o
   8  15   3     1321.92     1338.96     78.87 o
  10  15   3      226.73      306.70     84.26 o
  12  15   3     1964.81     2084.30     87.75 o
  14  15   3      121.69       63.67     67.95 o
 -15  16   3       52.51      105.73    103.47 o
 -13  16   3      939.99      954.77     99.45 o
 -11  16   3      141.30       97.19     92.26 o
  -9  16   3      676.11      814.52     80.24 o
  -7  16   3     1711.68     1691.16     65.58 o
  -5  16   3     9612.17     9981.61    194.39 o
  -3  16   3    10013.68    10002.44    184.01 o
  -1  16   3     9335.58     9312.59    189.89 o
   1  16   3     1103.87     1171.83     67.37 o
   3  16   3     6130.29     6349.78     77.21 o
   5  16   3     1206.94     1334.74     75.08 o
   7  16   3     3259.97     3295.13     86.91 o
   9  16   3     2578.49     2698.60     83.69 o
  11  16   3     4697.96     4750.93     92.07 o
  13  16   3     3909.94     4018.52     98.34 o
 -14  17   3        3.52       17.86    104.16 o
 -12  17   3      271.19      281.63     73.66 o
 -10  17   3       51.37       76.50     74.68 o
  -8  17   3     1709.50     1786.85     78.18 o
  -6  17   3     1082.16     1050.57     75.26 o
  -4  17   3      570.43      510.24     70.30 o
  -2  17   3        0.59      -45.58     67.88 o
   0  17   3     2031.26     1980.28     70.47 o
   2  17   3     3163.45     3109.60     72.41 o
   4  17   3      998.14      996.23     61.98 o
   6  17   3     1756.55     1683.11     82.09 o
   8  17   3     3800.29     3696.61     79.57 o
  10  17   3       15.43        4.72     87.60 o
  12  17   3       10.95       91.93     76.95 o
 -11  18   3      139.41      102.17     97.79 o
  -9  18   3     3628.45     3584.70     83.43 o
  -7  18   3      570.16      658.61     61.83 o
  -5  18   3      179.93      263.15     72.55 o
  -3  18   3      478.58      453.31     72.90 o
  -1  18   3     1126.85     1133.30     70.56 o
   1  18   3     1556.46     1573.61     71.02 o
   3  18   3     2685.67     2803.40     74.96 o
   5  18   3      343.12      464.19     64.70 o
   7  18   3      358.14      404.43     65.02 o
   9  18   3     3335.40     3306.55     90.44 o
  11  18   3      125.47      168.03     87.93 o
  -8  19   3     3977.91     4139.77    188.56 o
  -6  19   3       14.92       42.51     75.97 o
  -4  19   3     6940.71     6762.46    203.29 o
  -2  19   3      134.06      109.47     74.39 o
   0  19   3     2697.19     2641.01     76.08 o
   2  19   3     4017.71     4009.51     78.37 o
   4  19   3      212.97      322.78     71.29 o
   6  19   3      354.99      258.71     72.14 o
   8  19   3     1026.01     1008.41     87.88 o
  -5  20   3        1.57      -12.56     66.24 o
  -3  20   3       13.32       48.74     77.06 o
  -1  20   3       47.69       97.32     77.08 o
   1  20   3      750.77      837.12     75.09 o
   3  20   3      345.74      334.02     74.30 o
 -24   0   4     4545.12     4574.41    129.04 o
 -22   0   4     2660.80     2638.42    105.84 o
 -20   0   4     2281.96     2366.01    111.43 o
 -18   0   4      249.51      260.30     88.38 o
 -16   0   4    10547.89    10261.14    121.39 o
 -14   0   4    21276.11    21383.08    451.80 o
 -12   0   4    38255.05    38188.46    193.41 o
 -10   0   4     6129.93     5739.57    118.39 o
  -8   0   4    49932.42    51223.85    321.87 o
  -6   0   4    34909.63    33332.37    204.86 o
  -4   0   4    45199.82    44795.22    340.35 o
   2   0   4    14394.56    14434.06    219.74 o
   4   0   4    70823.03    72621.23    353.67 o
   6   0   4    56268.86    51734.93    196.96 o
   8   0   4     8600.45     8545.90    238.50 o
  10   0   4     1703.19     2505.57     95.10 o
  12   0   4      790.61      905.32     89.08 o
  14   0   4    10668.68    10567.64    381.89 o
  16   0   4    16581.29    15942.81    527.00 o
  18   0   4     3146.72     3417.13    162.44 o
  20   0   4        8.37       27.94     97.08 o
  22   0   4     8568.46     8480.56    408.32 o
 -23   1   4       16.30       69.65     81.83 o
 -21   1   4     5212.30     5064.04     86.53 o
 -19   1   4     2319.88     2306.73     81.22 o
 -17   1   4       41.56       60.23     66.14 o
 -15   1   4    10268.78    10199.00     90.31 o
 -13   1   4     6747.45     6951.62     84.18 o
 -11   1   4       90.90      148.57     68.48 o
  -9   1   4     2127.49     2114.00     75.95 o
  -7   1   4     8327.88     8661.61     95.33 o
  -5   1   4     1179.75     1176.50     93.95 o
  -3   1   4     6673.00     6878.40    200.11 o
   1   1   4    17357.39    16937.71    235.21 o
   3   1   4        2.31       93.56    106.76 o
   5   1   4    32337.44    32879.05    259.09 o
   7   1   4    25719.52    27423.25    254.49 o
   9   1   4    15220.21    13427.16    137.93 o
  11   1   4     6962.53     7815.41     70.41 o
  13   1   4     8180.26     8121.48    113.20 o
  15   1   4     1886.94     1865.63     60.33 o
  17   1   4     1128.68     1201.82     60.52 o
  19   1   4      283.00      315.33     71.35 o
  21   1   4     1081.56     1158.84     84.51 o
  23   1   4     1456.27     1494.97     89.01 o
 -24   2   4       78.25      147.55     81.90 o
 -22   2   4     3060.15     3169.76     85.35 o
 -20   2   4      288.65      339.42     74.08 o
 -18   2   4     3587.63     3502.37     78.44 o
 -16   2   4     1825.53     1804.66     71.85 o
 -14   2   4       65.07      115.70     67.70 o
 -12   2   4     2129.18     2296.21     73.08 o
 -10   2   4    10540.64    11607.36     96.60 o
  -8   2   4    18014.06    16742.23    107.72 o
  -6   2   4     4170.30     4612.92     92.27 o
  -4   2   4    60991.70    62212.02    282.63 o
  -2   2   4   142758.44   125718.06    937.76 o
   0   2   4    44160.02    44753.83    326.17 o
   2   2   4     2018.49     1939.87    117.54 o
   4   2   4     8912.62     8677.10    154.63 o
   6   2   4      544.25      502.59     81.04 o
   8   2   4    49348.00    50859.14    423.86 o
  10   2   4       50.84        9.12     71.14 o
  12   2   4      185.14      241.64     72.80 o
  14   2   4     2697.55     2471.49     76.02 o
  16   2   4      361.12      354.68     63.18 o
  18   2   4     6158.52     6135.53    126.44 o
  20   2   4       65.81       39.69     72.38 o
  22   2   4     1259.61     1308.20     88.05 o
 -23   3   4     3368.50     3387.23     88.88 o
 -21   3   4      557.58      540.04     81.97 o
 -19   3   4    10236.15    10697.04    173.22 o
 -17   3   4     1074.89     1093.87     72.79 o
 -15   3   4    17878.19    17566.32    105.14 o
 -13   3   4      129.07      164.85     67.28 o
 -11   3   4     1609.89     1203.37     74.30 o
  -9   3   4      870.76      905.28     73.09 o
  -7   3   4    37442.66    37475.35    361.71 o
  -5   3   4    38142.82    39774.44    572.48 o
  -3   3   4     7423.95     7222.95    110.41 o
  -1   3   4    88412.73    87934.80    638.01 o
   1   3   4      123.63       59.61     72.58 o
   3   3   4     7502.08     7187.75    123.92 o
   5   3   4     8450.38     8235.39    117.70 o
   7   3   4      962.75      819.12     77.42 o
   9   3   4    22233.93    22002.28    154.22 o
  11   3   4      121.69      169.73     71.99 o
  13   3   4    21358.21    20228.37    376.97 o
  15   3   4     2198.14     2308.53     76.56 o
  17   3   4     5263.78     5161.03     84.82 o
  19   3   4      654.54      583.17     79.16 o
  21   3   4     1390.26     1541.53     85.34 o
 -24   4   4      676.62      600.68    100.22 o
 -22   4   4       48.00      102.75     91.49 o
 -20   4   4        4.06        1.87     77.14 o
 -18   4   4     2093.65     1995.05     82.67 o
 -16   4   4     3791.90     3822.72     84.89 o
 -14   4   4      523.80      557.29     63.41 o
 -12   4   4      602.44      554.39     81.19 o
 -10   4   4     9078.76     9376.66    106.83 o
  -8   4   4     1422.15     1225.02     82.52 o
  -6   4   4    24661.74    24565.14    188.97 o
  -4   4   4    99464.69   100560.76   4082.02 o
  -2   4   4    27620.79    28492.94    143.70 o
   0   4   4     4133.09     4368.43    100.35 o
   2   4   4     2081.45     1879.24     80.20 o
   4   4   4     6679.08     7570.90    116.20 o
   6   4   4    14771.95    16498.53    338.06 o
   8   4   4     3414.89     3473.38     71.46 o
  10   4   4    19575.93    19148.12    272.60 o
  12   4   4      210.29      178.25     72.29 o
  14   4   4    20882.57    21037.44    241.11 o
  16   4   4     3174.32     3185.22     79.70 o
  18   4   4      868.57      878.79     81.86 o
  20   4   4      728.46      649.41     69.37 o
  22   4   4      142.12      144.07     85.76 o
 -23   5   4     9066.14     8852.38    138.09 o
 -21   5   4     3774.78     3855.90    181.92 o
 -19   5   4      148.65      138.00     94.24 o
 -17   5   4      696.03      781.84     92.36 o
 -15   5   4      262.56      344.81     92.10 o
 -13   5   4     3424.58     3549.47     94.15 o
 -11   5   4     1692.50     1416.24     90.87 o
  -9   5   4      492.04      551.88    113.02 o
  -7   5   4     8722.98     7711.36     97.38 o
  -5   5   4      713.88      653.65     71.23 o
  -3   5   4    31728.37    30901.23    125.22 o
  -1   5   4     3824.01     3565.87     79.77 o
   1   5   4     1437.90     1160.84     76.57 o
   3   5   4       69.22       10.97     79.24 o
   5   5   4     2212.88     2345.75    111.73 o
   7   5   4     2363.16     2522.71    461.18 o
   9   5   4    10130.60     9809.35    151.56 o
  11   5   4       45.34       91.03     61.53 o
  13   5   4     1621.42     1533.72     65.68 o
  15   5   4     5400.18     5271.78     78.06 o
  17   5   4      695.44      765.83     66.54 o
  19   5   4      835.44      917.19     70.80 o
  21   5   4     1299.59     1390.82     86.05 o
 -22   6   4     2025.97     2202.89    184.43 o
 -20   6   4     6783.81     7097.25    148.83 o
 -18   6   4     6959.06     6726.10    107.92 o
 -16   6   4    11701.09    11814.60    114.71 o
 -14   6   4      591.08      602.55     86.95 o
 -12   6   4    32224.38    32882.27    149.76 o
 -10   6   4    13912.23    14025.76    153.85 o
  -8   6   4    16650.48    16874.11    170.96 o
  -6   6   4    15573.01    15954.45    115.97 o
  -4   6   4     1826.75     1839.01     66.59 o
  -2   6   4    52923.76    52728.79    382.19 o
   0   6   4     1858.99     1664.59     72.86 o
   2   6   4    19762.10    19104.08    211.82 o
   4   6   4     1420.26     1288.87     78.69 o
   6   6   4    18322.56    17593.71    243.93 o
   8   6   4       14.63       51.00     71.71 o
  10   6   4    15060.17    14926.22    147.32 o
  12   6   4     5997.27     5751.98     83.38 o
  14   6   4     6157.70     6352.17     81.56 o
  16   6   4     1257.26     1189.74     76.09 o
  18   6   4     2354.71     2444.44     83.39 o
  20   6   4      860.76      872.82     87.69 o
  22   6   4     1805.16     1804.21     94.25 o
 -23   7   4       72.93       59.26     86.54 o
 -21   7   4      163.36      322.18     99.61 o
 -19   7   4      740.25      719.72     95.97 o
 -17   7   4        7.45       53.53     76.50 o
 -15   7   4      334.70      338.05     76.55 o
 -13   7   4        7.58        5.49     87.21 o
 -11   7   4     2831.11     3067.67     96.67 o
  -9   7   4       35.85       59.89     88.98 o
  -7   7   4    11594.50    12289.63    124.43 o
  -5   7   4     6431.91     6635.67     77.23 o
  -3   7   4     2717.41     2610.72     69.80 o
  -1   7   4    22258.99    22603.00    105.91 o
   1   7   4     5197.32     5596.30    331.44 o
   3   7   4    11048.94    11327.78    145.41 o
   5   7   4     6923.75     7269.47     79.55 o
   7   7   4     4965.81     5245.24     83.03 o
   9   7   4    11140.77    11330.98    110.97 o
  11   7   4     3274.87     3241.89     63.18 o
  13   7   4     4849.97     4982.07     76.39 o
  15   7   4      252.30      312.96     74.81 o
  17   7   4     3301.25     3249.75     83.69 o
  19   7   4      642.50      649.01     87.28 o
  21   7   4      921.21      987.14     92.04 o
 -22   8   4     1486.03     1278.96     89.73 o
 -20   8   4     1027.29      951.95    100.01 o
 -18   8   4      342.88      365.82     78.77 o
 -16   8   4      579.75      732.50    115.03 o
 -14   8   4      711.38      684.98     93.42 o
 -12   8   4       17.06        2.51     72.18 o
 -10   8   4    11972.57    12878.77    112.79 o
  -8   8   4    42352.99    43299.49    239.09 o
  -6   8   4      294.85      528.83     69.97 o
  -4   8   4     4068.42     3761.32     65.54 o
  -2   8   4    18724.49    18998.78    140.62 o
   0   8   4    12498.72    11033.82    141.44 o
   2   8   4     3084.69     2824.28     69.78 o
   4   8   4     4442.61     4458.30     82.41 o
   6   8   4     5804.89     5708.45     87.73 o
   8   8   4    13652.35    13740.88    267.24 o
  10   8   4    11727.16    11595.09    146.94 o
  12   8   4     6076.09     5987.27     75.43 o
  14   8   4     4072.64     3943.85     70.06 o
  16   8   4     1391.18     1237.67     91.90 o
  18   8   4     6407.58     6346.49     86.71 o
  20   8   4      430.04      369.11     89.76 o
 -21   9   4     1678.78     1643.21    107.50 o
 -19   9   4     4401.89     4075.30     90.93 o
 -17   9   4      186.77      333.39     95.57 o
 -15   9   4     9630.68    10081.55    112.43 o
 -13   9   4      119.80      115.88     73.00 o
 -11   9   4    29988.08    29776.71    522.85 o
  -9   9   4      309.91      294.03     61.42 o
  -7   9   4    29450.16    29103.08    173.41 o
  -5   9   4     4585.00     4911.58     72.62 o
  -3   9   4    30742.66    30199.62    123.27 o
  -1   9   4       82.13      112.90     61.98 o
   1   9   4     9135.28     8488.12     84.77 o
   3   9   4     3480.03     3569.96     67.69 o
   5   9   4    26265.64    26402.69    389.93 o
   7   9   4     4905.51     4780.26     72.28 o
   9   9   4     1415.23     1337.31     62.76 o
  11   9   4     3155.57     3225.21     71.74 o
  13   9   4    10283.46    10030.43    108.82 o
  15   9   4     3834.80     3802.92     76.66 o
  17   9   4     9631.32     9288.15     82.81 o
  19   9   4       36.85       47.27     66.73 o
 -20  10   4      719.42      692.53     84.66 o
 -18  10   4      102.81      105.12     78.65 o
 -16  10   4       28.31       27.01     77.69 o
 -14  10   4      232.39      326.38     93.44 o
 -12  10   4     1360.02     1347.09     67.10 o
 -10  10   4     1009.63     1065.16     90.75 o
  -8  10   4       21.08       57.44     61.11 o
  -6  10   4      934.31      917.89     66.30 o
  -4  10   4    17424.20    17382.01    267.28 o
  -2  10   4      158.71      203.77     63.18 o
   0  10   4     4103.33     3950.51     58.32 o
   2  10   4     3289.65     3272.49     67.42 o
   4  10   4     2996.22     3145.25     79.51 o
   6  10   4     1676.29     1609.89     59.59 o
   8  10   4       37.23       73.70     63.69 o
  10  10   4        0.94      113.02     71.52 o
  12  10   4     5416.88     5293.48     69.30 o
  14  10   4        5.06       47.85     56.12 o
  16  10   4     1084.90     1040.72     68.02 o
  18  10   4      502.24      437.29     70.69 o
  20  10   4     1496.75     1526.04     85.93 o
 -19  11   4     1330.31     1328.27     83.15 o
 -17  11   4       96.70       45.79     79.97 o
 -15  11   4    19169.56    18298.54    175.62 o
 -13  11   4      369.06      390.21     91.41 o
 -11  11   4     4952.01     4970.14     97.26 o
  -9  11   4      251.60      260.91     68.31 o
  -7  11   4     6087.84     5987.63     93.43 o
  -5  11   4      137.10      184.11     64.04 o
  -3  11   4     4731.25     4377.60     65.14 o
  -1  11   4     6464.23     6394.01     73.01 o
   1  11   4    29563.49    28987.51    444.18 o
   3  11   4     3136.72     3021.65     61.95 o
   5  11   4    30260.66    29763.13    371.91 o
   7  11   4       19.85      120.24     72.71 o
   9  11   4      374.80      408.77     65.83 o
  11  11   4     1056.94     1087.19     76.17 o
  13  11   4    12163.70    11935.64    136.19 o
  15  11   4     1690.24     1665.02     66.94 o
  17  11   4     1485.35     1621.83     80.67 o
  19  11   4     3023.74     3033.30     87.64 o
 -18  12   4      497.80      673.66    102.45 o
 -16  12   4     4013.98     3896.41    104.13 o
 -14  12   4      339.19      419.29     94.50 o
 -12  12   4      958.73     1221.16     90.15 o
 -10  12   4    12549.32    12524.21    111.61 o
  -8  12   4     1710.06     1710.72     66.57 o
  -6  12   4      627.29      560.87     57.28 o
  -4  12   4     6368.67     6107.34     72.41 o
  -2  12   4     4168.10     4188.59     72.13 o
   0  12   4     5624.45     5734.13     82.74 o
   2  12   4    11764.98    11599.61    119.07 o
   4  12   4     3970.91     3805.91     68.23 o
   6  12   4     4744.37     4698.53     74.41 o
   8  12   4      332.01      347.59     67.81 o
  10  12   4       41.29       74.22     74.73 o
  12  12   4       12.84       61.05     68.36 o
  14  12   4     6575.53     6567.86     86.36 o
  16  12   4      199.62      198.29     77.87 o
  18  12   4     5938.53     5780.28     92.69 o
 -19  13   4       18.70       41.83    104.43 o
 -17  13   4      530.18      526.92     83.63 o
 -15  13   4      390.40      398.14     80.17 o
 -13  13   4      183.34      179.84     92.98 o
 -11  13   4      193.88      225.67     89.49 o
  -9  13   4      349.56      336.78     75.24 o
  -7  13   4     3624.29     3345.10     75.77 o
  -5  13   4     1408.07     1402.98     61.14 o
  -3  13   4       42.55       64.05     65.58 o
  -1  13   4     2630.01     2507.96     66.63 o
   1  13   4        7.71       -6.55     63.85 o
   3  13   4       15.66       11.22     62.68 o
   5  13   4     1389.70     1542.81     67.87 o
   7  13   4     5902.84     5931.22    146.17 o
   9  13   4     1551.82     1665.54     68.76 o
  11  13   4     5243.00     4984.11     79.38 o
  13  13   4       82.14       82.36     67.11 o
  15  13   4       20.71       20.74     60.38 o
  17  13   4     1877.49     1792.29     75.15 o
 -16  14   4      209.92      214.20    100.34 o
 -14  14   4      842.27      930.51     81.44 o
 -12  14   4     5695.22     5431.67    152.06 o
 -10  14   4       57.84       52.57     86.13 o
  -8  14   4      973.24      997.98     63.52 o
  -6  14   4     3160.09     3160.08     73.04 o
  -4  14   4     1560.27     1597.07     66.71 o
  -2  14   4     5371.77     5529.79    100.32 o
   0  14   4    19366.00    19324.29    295.83 o
   2  14   4     4529.43     4805.59    106.41 o
   4  14   4     4634.13     4484.89     91.61 o
   6  14   4     2262.86     2196.35     79.76 o
   8  14   4      144.13      165.87     74.29 o
  10  14   4     2342.00     2501.61     82.67 o
  12  14   4      749.58      717.64     79.63 o
  14  14   4     7160.51     6998.43    114.01 o
  16  14   4      202.44      212.92     80.37 o
 -15  15   4    10026.38    10698.62    245.31 o
 -13  15   4      407.59      518.92     96.73 o
 -11  15   4     4457.12     4643.52    100.94 o
  -9  15   4      269.20      278.20     64.66 o
  -7  15   4     2737.35     2907.60     78.65 o
  -5  15   4     2818.01     2877.61     73.40 o
  -3  15   4     4423.95     4389.09     65.75 o
  -1  15   4      735.74      739.97     59.05 o
   1  15   4     2474.20     2733.08     69.78 o
   3  15   4     1026.74     1044.53     66.28 o
   5  15   4    10475.60    10755.53     90.87 o
   7  15   4       10.27      -35.95     76.14 o
   9  15   4     1647.40     1787.87     71.90 o
  11  15   4      312.67      372.90     83.98 o
  13  15   4      459.85      493.91     62.57 o
  15  15   4      432.20      414.95     82.31 o
 -14  16   4      763.63      687.16     84.87 o
 -12  16   4     2410.08     2247.47    101.97 o
 -10  16   4      344.30      249.82     87.96 o
  -8  16   4      221.59      207.31     66.16 o
  -6  16   4      438.47      478.23     61.09 o
  -4  16   4      304.91      366.30     69.01 o
  -2  16   4     4874.79     5029.67     74.96 o
   0  16   4      607.88      620.79     58.81 o
   2  16   4      832.57      789.12     59.27 o
   4  16   4      431.01      389.15     70.06 o
   6  16   4      467.07      605.83     77.37 o
   8  16   4     1944.13     2094.88     72.13 o
  10  16   4     1994.77     2023.22     84.79 o
  12  16   4     1166.05     1107.81     74.76 o
 -13  17   4       62.41      139.66    103.10 o
 -11  17   4     4928.32     4971.71    115.67 o
  -9  17   4     1254.22     1305.25     79.22 o
  -7  17   4     3503.86     3516.09     78.63 o
  -5  17   4      864.20      911.41     64.07 o
  -3  17   4     9750.74     9861.30    203.12 o
  -1  17   4       61.96       75.42     67.57 o
   1  17   4     2743.61     2633.68     72.21 o
   3  17   4    10105.60    10243.43    115.69 o
   5  17   4     3130.51     3309.67     86.53 o
   7  17   4     2912.71     3157.28     86.26 o
   9  17   4     5708.08     5731.60     98.14 o
  11  17   4      940.57      883.69     77.89 o
 -10  18   4      383.39      377.45     91.57 o
  -8  18   4      850.03      810.75     71.61 o
  -6  18   4     1987.01     2148.97     80.66 o
  -4  18   4     1305.13     1365.42     71.92 o
  -2  18   4      290.70      237.08     61.25 o
   0  18   4       29.33       32.27     69.95 o
   2  18   4      107.12       91.28     62.40 o
   4  18   4     2518.50     2306.41     68.17 o
   6  18   4     1305.48     1233.62     84.50 o
   8  18   4      511.88      545.38     85.17 o
  10  18   4     3394.60     3177.93     92.88 o
  -9  19   4      456.72      341.08     81.86 o
  -7  19   4       13.12        4.98     75.82 o
  -5  19   4     2723.62     2561.37     77.60 o
  -3  19   4      682.48      689.52     72.35 o
  -1  19   4     1116.90     1043.18     67.00 o
   1  19   4     1662.91     1614.88     74.38 o
   3  19   4     4534.92     4398.99    197.97 o
   5  19   4      445.80      412.67     85.59 o
   7  19   4      245.31      224.74     86.58 o
  -4  20   4     1563.23     1423.46     76.98 o
  -2  20   4     2161.41     2177.06     74.87 o
   0  20   4     2490.94     2363.68     78.35 o
   2  20   4       15.90       -0.33     74.22 o
 -24   1   5     1254.86     1169.64     85.38 o
 -22   1   5      865.04      982.08     77.66 o
 -20   1   5     1230.00     1297.60     77.05 o
 -18   1   5     6892.44     7080.91     80.14 o
 -16   1   5       79.34      103.32     70.95 o
 -14   1   5     2709.70     2493.04     70.91 o
 -12   1   5     8591.00     8732.90     83.01 o
 -10   1   5    24261.09    23453.37    115.28 o
  -8   1   5        1.58       69.46     65.88 o
  -6   1   5     7009.16     6155.13     88.88 o
  -4   1   5     4191.60     3797.02    120.13 o
  -2   1   5      173.21      155.57    159.72 o
   0   1   5     4744.80     4887.13    179.20 o
   2   1   5      389.73      374.16    147.97 o
   4   1   5     2856.11     3186.43     76.98 o
   6   1   5    18867.50    17540.67    174.53 o
   8   1   5     6581.76     6437.31    108.68 o
  10   1   5     5415.06     4480.09     79.26 o
  12   1   5      688.51      603.38     73.52 o
  14   1   5      538.71      568.16     74.98 o
  16   1   5     2088.19     2075.98     77.42 o
  18   1   5     1759.44     1774.82     79.83 o
  20   1   5     2023.14     2152.29     85.22 o
  22   1   5     1880.96     1742.82    106.61 o
 -23   2   5      311.33      335.07     88.08 o
 -21   2   5     3195.07     3218.53     82.83 o
 -19   2   5     9016.67     9307.13     94.27 o
 -17   2   5     1190.34     1313.00     75.63 o
 -15   2   5     3765.89     3757.02     76.73 o
 -13   2   5     5766.90     5332.23     83.34 o
 -11   2   5     2847.89     2403.72     72.73 o
  -9   2   5    78612.92    79452.81    303.36 o
  -7   2   5     9438.92     8489.38    100.92 o
  -5   2   5       75.75       43.23     72.53 o
  -3   2   5    51361.26    52731.64    310.27 o
  -1   2   5    90918.62    92115.28    268.27 o
   1   2   5     7440.13     7250.98    180.06 o
   3   2   5      210.52      284.75     99.57 o
   5   2   5     1005.90     1211.59     79.42 o
   7   2   5    24178.10    24048.27    145.51 o
   9   2   5     3079.62     3107.38     64.74 o
  11   2   5    23226.79    22187.60    240.21 o
  13   2   5      112.32      144.41     71.78 o
  15   2   5     3233.93     3073.88     79.59 o
  17   2   5     2067.09     2064.59     79.68 o
  19   2   5     7924.70     8190.40    167.50 o
  21   2   5       92.49      161.70     82.29 o
 -24   3   5       16.36        8.64     85.13 o
 -22   3   5     1255.67     1161.69     84.63 o
 -20   3   5      142.32      196.77     83.69 o
 -18   3   5      180.20      238.05     71.18 o
 -16   3   5        5.73       -2.61     71.25 o
 -14   3   5      411.81      349.17     70.92 o
 -12   3   5     2358.12     2362.70     79.87 o
 -10   3   5        7.17       63.72     79.65 o
  -8   3   5        0.11       65.65     79.78 o
  -6   3   5     7526.58     6989.53    129.92 o
  -4   3   5    11165.40    11797.80    106.17 o
  -2   3   5    46207.88    46727.53    290.15 o
   0   3   5      142.39      178.99     86.65 o
   2   3   5      325.63      434.43    103.47 o
   4   3   5     1615.11     1779.32     96.58 o
   6   3   5    16731.34    16583.90    344.22 o
   8   3   5      103.41      102.25     62.33 o
  10   3   5        2.81      -17.53     62.22 o
  12   3   5      330.33      399.99     62.31 o
  14   3   5     3367.72     3356.19     69.76 o
  16   3   5      550.00      584.12     60.88 o
  18   3   5       31.39       69.80     77.45 o
  20   3   5       26.10       55.85     85.83 o
  22   3   5      643.87      621.31     87.94 o
 -23   4   5     2527.78     2567.68    110.15 o
 -21   4   5     1425.06     1419.97     92.91 o
 -19   4   5     3260.97     3132.54     92.32 o
 -17   4   5     3239.64     3233.74     90.98 o
 -15   4   5     5329.27     5051.46     84.05 o
 -13   4   5     7780.90     7543.24    127.62 o
 -11   4   5     7457.16     7172.03     94.65 o
  -9   4   5    15008.35    14335.79    114.36 o
  -7   4   5     1449.69     1428.29     65.60 o
  -5   4   5    32432.15    32388.29    231.27 o
  -3   4   5     9620.51     8994.66    104.08 o
  -1   4   5       46.46       53.46     71.01 o
   1   4   5      288.22      328.00     72.08 o
   3   4   5    55777.95    55358.47   1140.96 o
   5   4   5     9773.28     9820.05    213.08 o
   7   4   5    16837.96    15621.62    267.12 o
   9   4   5     2033.28     1924.29     76.33 o
  11   4   5    39685.23    39034.14    384.60 o
  13   4   5     2352.77     2342.39     67.79 o
  15   4   5      557.04      677.46     76.38 o
  17   4   5     1357.47     1250.90     85.00 o
  19   4   5    10054.72     9834.46    236.10 o
  21   4   5      336.50      303.15     84.12 o
 -22   5   5     3688.85     3859.28    110.61 o
 -20   5   5      806.09      764.51     97.69 o
 -18   5   5    10412.96    10540.48    174.90 o
 -16   5   5     2438.22     2473.71     95.24 o
 -14   5   5     4971.29     4931.96     99.11 o
 -12   5   5     2872.84     3143.57     94.18 o
 -10   5   5     1482.97     1573.56     82.48 o
  -8   5   5    17992.84    18770.08    108.62 o
  -6   5   5    38774.57    38694.87    149.62 o
  -4   5   5    10990.70    12280.63     96.33 o
  -2   5   5    17394.77    16420.46    238.54 o
   0   5   5     1093.64     1069.59     70.57 o
   2   5   5     7381.67     7522.69     88.05 o
   4   5   5     8790.95     8710.13     97.11 o
   6   5   5    11232.46    10926.15    112.12 o
   8   5   5     1253.76     1141.49     66.47 o
  10   5   5       42.96       32.17     62.71 o
  12   5   5     2369.10     2276.42     67.42 o
  14   5   5    18276.11    18587.99    168.19 o
  16   5   5      566.98      729.84     75.60 o
  18   5   5     4185.88     4153.08     90.67 o
  20   5   5      303.79      344.29     72.42 o
 -23   6   5      301.55      339.68    106.40 o
 -21   6   5     2480.11     2506.52    103.42 o
 -19   6   5     2197.46     2310.22     99.46 o
 -17   6   5      343.63      367.61     91.56 o
 -15   6   5      291.47      402.94     91.49 o
 -13   6   5     3842.85     4058.20    102.85 o
 -11   6   5      113.95      280.54     87.06 o
  -9   6   5       84.13      126.32     85.04 o
  -7   6   5    24704.70    25674.50    128.61 o
  -5   6   5      152.73      209.53     72.68 o
  -3   6   5      215.75      308.94     57.15 o
  -1   6   5     6324.06     6718.96     80.57 o
   1   6   5    13190.05    14680.69    108.91 o
   3   6   5        7.36       67.78     74.03 o
   5   6   5     9512.28    10125.66    167.47 o
   7   6   5     5102.66     5144.16    102.64 o
   9   6   5      845.77      975.19     64.69 o
  11   6   5     1615.25     1392.59     73.68 o
  13   6   5      494.06      507.28     75.70 o
  15   6   5     1474.64     1471.24     71.27 o
  17   6   5     1660.61     1588.45     64.43 o
  19   6   5      235.09      237.99     62.35 o
  21   6   5       18.51        2.43     73.61 o
 -22   7   5     5407.10     5779.08    123.19 o
 -20   7   5       38.83       65.49     95.06 o
 -18   7   5     6717.97     6614.33    211.29 o
 -16   7   5       15.41       75.87     88.27 o
 -14   7   5    10069.37     9959.43    112.59 o
 -12   7   5      156.53      239.70     85.67 o
 -10   7   5    12547.26    12705.34    157.86 o
  -8   7   5     4520.96     4913.68     93.97 o
  -6   7   5    14066.14    13257.38    125.49 o
  -4   7   5      187.95      239.18     64.87 o
  -2   7   5    14332.46    13270.38     83.91 o
   0   7   5     3396.92     3462.48     77.02 o
   2   7   5    59058.44    59438.03    194.37 o
   4   7   5     2511.08     2425.44     76.72 o
   6   7   5     6537.33     6200.77     83.14 o
   8   7   5     5934.97     5659.17    154.35 o
  10   7   5    14178.62    14011.15    293.33 o
  12   7   5    13470.48    13317.60    213.42 o
  14   7   5     1709.17     1751.14     71.05 o
  16   7   5      626.56      611.70     77.45 o
  18   7   5     2880.67     3025.00     90.63 o
  20   7   5     2203.90     2257.67     88.05 o
 -21   8   5      436.49      442.52    103.06 o
 -19   8   5     1770.88     1790.77    100.02 o
 -17   8   5     2277.22     2508.22     85.68 o
 -15   8   5     3488.18     3463.18     80.86 o
 -13   8   5     1945.63     1889.02     76.35 o
 -11   8   5    19995.74    20205.03    555.01 o
  -9   8   5    11921.23    12325.29    112.38 o
  -7   8   5    12769.76    13161.98    134.80 o
  -5   8   5     1071.58      888.19     63.50 o
  -3   8   5     1740.58     1506.27     67.22 o
  -1   8   5     3828.07     3343.07     69.18 o
   1   8   5      686.91      681.26     57.94 o
   3   8   5    15379.59    15024.77    245.91 o
   5   8   5     9938.92    10921.16     92.09 o
   7   8   5     2695.75     2395.05     75.96 o
   9   8   5       17.41       36.56     59.85 o
  11   8   5     9740.65     9568.92    143.69 o
  13   8   5        4.16       25.25     63.26 o
  15   8   5    10804.56    10562.26    185.70 o
  17   8   5      753.07      723.84     72.92 o
  19   8   5      648.81      688.99     85.75 o
 -20   9   5     1261.07     1143.52    102.61 o
 -18   9   5     5711.44     5565.50    106.50 o
 -16   9   5     2349.25     2408.28     95.68 o
 -14   9   5      427.76      443.36     72.87 o
 -12   9   5      826.15      834.04    103.85 o
 -10   9   5      430.73      431.75     88.17 o
  -8   9   5      156.67      134.53     78.30 o
  -6   9   5     5125.12     4815.89     63.82 o
  -4   9   5     1594.78     1610.25     70.06 o
  -2   9   5     4023.24     3872.45     70.57 o
   0   9   5      497.74      385.58     62.25 o
   2   9   5     7168.59     7578.81    140.78 o
   4   9   5     2714.16     2980.38     77.19 o
   6   9   5     5708.82     5627.96     81.88 o
   8   9   5     1994.82     1803.63     73.18 o
  10   9   5        5.27       49.52     61.68 o
  12   9   5     1574.97     1529.12     63.02 o
  14   9   5      287.31      257.49     71.99 o
  16   9   5     1342.83     1464.35     70.46 o
  18   9   5       10.36       39.08     75.49 o
  20   9   5        1.88       57.02     78.29 o
 -21  10   5      240.83      323.77     88.16 o
 -19  10   5     2041.63     1891.05    101.23 o
 -17  10   5     5160.03     5246.00    194.89 o
 -15  10   5     3339.77     3351.22     84.18 o
 -13  10   5     6166.01     6326.52    219.81 o
 -11  10   5    23733.83    23197.27    376.24 o
  -9  10   5     1714.13     1788.87     84.79 o
  -7  10   5      225.26      300.24     69.76 o
  -5  10   5    16665.40    16543.52    125.52 o
  -3  10   5     2198.53     2169.35     66.41 o
  -1  10   5     5843.62     5501.41     67.05 o
   1  10   5     2549.57     2493.45     65.51 o
   3  10   5    23837.34    23523.40    308.62 o
   5  10   5     3970.76     3833.89     79.28 o
   7  10   5     3094.93     2810.77     79.61 o
   9  10   5     4395.84     4429.18     80.56 o
  11  10   5     8124.95     8274.93    198.51 o
  13  10   5      731.52      672.90     59.77 o
  15  10   5    15762.94    15614.57     87.98 o
  17  10   5      357.38      371.32     66.79 o
  19  10   5     3783.04     3583.64     88.12 o
 -20  11   5      904.64      875.84    101.78 o
 -18  11   5     2270.13     2463.43    104.42 o
 -16  11   5     2601.79     2552.50    102.35 o
 -14  11   5     1295.18     1538.19     92.32 o
 -12  11   5     2364.17     2100.54     85.16 o
 -10  11   5    14509.69    14646.38    113.24 o
  -8  11   5     2084.87     2057.37     65.73 o
  -6  11   5     2378.74     2198.80     56.61 o
  -4  11   5      498.02      530.41     68.15 o
  -2  11   5     1509.63     1517.21     65.35 o
   0  11   5     5092.25     5312.46     66.28 o
   2  11   5     4096.01     3974.92     68.21 o
   4  11   5     5969.90     6099.18    108.98 o
   6  11   5      918.31      807.62     74.98 o
   8  11   5      505.63      535.19     84.40 o
  10  11   5     1368.74     1376.35     62.87 o
  12  11   5     2923.59     2933.71     72.47 o
  14  11   5     2008.12     2034.17     64.32 o
  16  11   5     3059.56     2945.51     70.43 o
  18  11   5     6451.65     6411.46    106.58 o
 -19  12   5      649.51      676.57    101.49 o
 -17  12   5      106.99       88.82     78.78 o
 -15  12   5     1578.36     1293.90    160.01 o
 -13  12   5     3674.68     3874.71    118.54 o
 -11  12   5     3356.16     3410.37    104.14 o
  -9  12   5     7604.97     7607.49    120.19 o
  -7  12   5     5038.29     5039.20     85.35 o
  -5  12   5      100.30      100.69     52.53 o
  -3  12   5       62.86       79.96     53.49 o
  -1  12   5     3761.71     3781.27     63.10 o
   1  12   5      554.58      523.26     55.75 o
   3  12   5     3734.55     3529.06     78.67 o
   5  12   5     7443.24     7481.21     86.07 o
   7  12   5      356.51      450.53     66.67 o
   9  12   5      405.40      360.16     74.68 o
  11  12   5     1505.05     1372.97     71.76 o
  13  12   5     1349.92     1347.23     71.04 o
  15  12   5        6.64       12.57     65.21 o
  17  12   5     1662.88     1637.90     71.67 o
 -18  13   5     2892.01     3035.07    106.55 o
 -16  13   5       14.57       88.58    100.02 o
 -14  13   5     4963.62     5257.97     92.03 o
 -12  13   5     1125.96     1097.60    123.33 o
 -10  13   5    16483.15    16869.58    601.85 o
  -8  13   5      479.55      433.06     73.43 o
  -6  13   5       87.98      120.49     61.15 o
  -4  13   5     2076.64     2113.86     61.01 o
  -2  13   5    30523.36    31143.30    239.09 o
   0  13   5     5217.59     5186.25     72.99 o
   2  13   5    35481.61    34824.20    282.73 o
   4  13   5     1568.30     1641.02     80.76 o
   6  13   5     2098.03     2101.58     78.08 o
   8  13   5    10640.61    10691.70     86.30 o
  10  13   5     4870.34     4808.61    130.19 o
  12  13   5     1451.72     1376.53     80.01 o
  14  13   5     2252.40     2228.02     73.70 o
  16  13   5     4466.21     4331.51     82.27 o
 -17  14   5        5.09       74.30    104.99 o
 -15  14   5      124.51      200.26     98.40 o
 -13  14   5     5159.65     5124.14    103.46 o
 -11  14   5       94.72       46.61     92.57 o
  -9  14   5      624.25      707.80     76.70 o
  -7  14   5      694.18      676.35     71.38 o
  -5  14   5      513.08      579.89     71.44 o
  -3  14   5      815.56      899.53     58.98 o
  -1  14   5     1886.80     1712.82     60.59 o
   1  14   5     2372.54     2363.71     67.52 o
   3  14   5      254.64      247.72     63.85 o
   5  14   5     1184.52     1181.74     77.32 o
   7  14   5      192.29      203.28     66.76 o
   9  14   5      672.78      651.05     61.87 o
  11  14   5       54.94       88.49     79.28 o
  13  14   5      300.82      291.60     70.98 o
  15  14   5     1658.00     1631.72     78.99 o
 -16  15   5     2621.43     2329.63    224.68 o
 -14  15   5     1892.51     1821.12     87.30 o
 -12  15   5      919.26      866.84     95.77 o
 -10  15   5      364.45      496.18     89.91 o
  -8  15   5       20.33        2.50     64.50 o
  -6  15   5     1754.47     1842.26     65.15 o
  -4  15   5     2391.00     2257.67     64.16 o
  -2  15   5     7516.79     7436.54     96.02 o
   0  15   5        1.97       10.53     58.10 o
   2  15   5     3194.58     3397.64     80.17 o
   4  15   5     2757.08     2886.92    127.20 o
   6  15   5     2631.46     2605.66     70.11 o
   8  15   5       39.44      114.22     82.73 o
  10  15   5     1838.18     1886.04     85.20 o
  12  15   5      930.57      937.45     88.07 o
  14  15   5       67.83       40.91     67.36 o
 -15  16   5      484.24      476.32    103.62 o
 -13  16   5       16.45        4.51     94.76 o
 -11  16   5      594.23      630.32    100.02 o
  -9  16   5     3409.66     3343.62     75.85 o
  -7  16   5     3105.62     2938.34     84.11 o
  -5  16   5     5132.82     5016.12     75.66 o
  -3  16   5     3400.22     3277.76     86.20 o
  -1  16   5     5743.79     5557.39     79.52 o
   1  16   5       55.57       85.56     66.90 o
   3  16   5       41.15       39.25     66.39 o
   5  16   5      833.80      790.98    102.20 o
   7  16   5     2406.24     2401.96     84.02 o
   9  16   5       78.57       24.97     62.25 o
  11  16   5      906.57      954.75     73.10 o
  13  16   5      607.44      692.66     86.89 o
 -12  17   5       95.52      148.84    102.55 o
 -10  17   5      290.65      349.93     74.66 o
  -8  17   5       55.93       90.14     77.04 o
  -6  17   5     3999.99     3845.64     76.79 o
  -4  17   5     1431.86     1393.39     66.64 o
  -2  17   5     1665.80     1780.14     70.59 o
   0  17   5     1518.78     1579.20     70.44 o
   2  17   5       58.30      100.85     68.57 o
   4  17   5     2203.61     2105.04     82.20 o
   6  17   5      469.20      509.88     81.23 o
   8  17   5     1835.37     1899.79     85.65 o
  10  17   5     1728.46     1870.01     87.49 o
 -11  18   5      270.47      195.63     87.82 o
  -9  18   5      173.66      204.25     81.60 o
  -7  18   5      155.18       88.24     78.49 o
  -5  18   5     4184.79     4107.91     83.32 o
  -3  18   5      398.55      384.09     67.60 o
  -1  18   5      564.86      641.44     74.04 o
   1  18   5     2510.30     2536.98     74.38 o
   3  18   5       31.63       68.51     63.51 o
   5  18   5     2292.07     2249.48     87.71 o
   7  18   5      520.26      575.55     86.61 o
   9  18   5      322.92      308.18     86.72 o
  -8  19   5     1150.20      963.12     84.52 o
  -6  19   5     5798.54     5483.83    286.67 o
  -4  19   5      247.08      282.02     76.85 o
  -2  19   5     7145.67     7032.68     83.97 o
   0  19   5      116.10      171.54     72.69 o
   2  19   5       81.03      153.84     64.93 o
   4  19   5     4564.96     4547.90    130.50 o
   6  19   5     8166.91     7791.68    169.11 o
  -1  20   5       22.55       15.17     76.34 o
 -24   0   6     3277.43     2988.00    129.73 o
 -22   0   6      327.77      301.26    101.78 o
 -20   0   6       82.02      104.74    117.50 o
 -18   0   6    11316.10    11367.17    125.59 o
 -16   0   6    17156.88    16918.44    154.35 o
 -14   0   6     4192.49     4826.27    103.92 o
 -12   0   6     5921.87     5423.03    127.96 o
 -10   0   6      774.39      817.00     98.13 o
  -8   0   6    36197.12    36154.40    221.74 o
  -6   0   6       25.13      -28.51    134.22 o
  -4   0   6     3086.06     2775.11    152.84 o
   2   0   6      116.27       37.10    133.22 o
   4   0   6    11456.59    10713.38    168.89 o
   6   0   6      239.26      296.09    123.33 o
   8   0   6    12563.77    11669.26    136.94 o
  10   0   6     1000.07     1011.17    128.35 o
  12   0   6     1714.28     1768.09    129.21 o
  14   0   6      466.65      465.48     90.44 o
  16   0   6    18562.48    18603.24    184.50 o
  18   0   6     1962.19     1787.28    140.81 o
  20   0   6     9342.37     9558.67    173.61 o
  22   0   6     1705.13     2067.76    154.99 o
 -23   1   6     2533.57     2508.89     82.97 o
 -21   1   6       71.00      109.68     75.60 o
 -19   1   6     1656.34     1817.62     76.92 o
 -17   1   6     8320.91     8590.85     86.69 o
 -15   1   6      348.43      305.99     76.38 o
 -13   1   6     3634.53     3385.36     72.72 o
 -11   1   6    10022.97     9799.62     89.36 o
  -9   1   6     1413.95     1345.60     76.74 o
  -7   1   6     3969.00     4136.25     85.56 o
  -5   1   6    11286.40    10907.11    129.80 o
  -3   1   6     5614.64     4969.21    163.59 o
   1   1   6     3696.12     3426.31    154.13 o
   3   1   6    20705.13    19241.40    194.24 o
   5   1   6    29102.77    29738.87    152.34 o
   7   1   6     1626.56     1487.21     67.12 o
   9   1   6      616.10      727.30     73.14 o
  11   1   6     2059.81     1929.57     75.75 o
  13   1   6     2578.75     2465.90     71.94 o
  15   1   6      377.83      405.34     73.68 o
  17   1   6      412.54      337.72     77.69 o
  19   1   6      733.83      652.43     80.70 o
  21   1   6     2177.95     2100.48    110.25 o
 -24   2   6      251.14      255.84     87.48 o
 -22   2   6     1548.86     1524.87     82.20 o
 -20   2   6     2912.65     2913.01     85.21 o
 -18   2   6     4096.25     4138.52     80.23 o
 -16   2   6      115.57      186.22     73.10 o
 -14   2   6       31.81       36.05     67.28 o
 -12   2   6     1191.59      922.44     72.94 o
 -10   2   6     2018.09     1941.70     76.41 o
  -8   2   6     6575.04     6569.26     84.61 o
  -6   2   6    27076.74    27226.02    135.76 o
  -4   2   6    13696.99    12788.87    183.78 o
  -2   2   6    16140.18    17530.38    133.73 o
   0   2   6     8018.94     8435.48    176.34 o
   2   2   6     2310.28     2300.96    141.53 o
   4   2   6    17983.86    16175.17    421.43 o
   6   2   6    11075.42    11410.83     93.04 o
   8   2   6    15760.93    15223.58    158.30 o
  10   2   6       37.50       38.97     72.31 o
  12   2   6     1695.47     1663.07     66.22 o
  14   2   6        6.37      -59.55     72.21 o
  16   2   6       67.21      148.25     74.29 o
  18   2   6     2537.55     2351.49     72.76 o
  20   2   6     3000.70     3098.86    103.52 o
 -23   3   6      781.34      757.69     87.55 o
 -21   3   6     4873.00     5003.09     90.93 o
 -19   3   6       40.03       58.04     75.68 o
 -17   3   6    15278.04    15768.56    114.27 o
 -15   3   6     4946.49     4942.27    110.51 o
 -13   3   6    10260.34     9973.05    100.51 o
 -11   3   6     3370.28     3009.76     80.67 o
  -9   3   6    23296.44    23205.32    270.48 o
  -7   3   6    36584.72    34654.04    144.73 o
  -5   3   6    16608.93    16118.53    177.12 o
  -3   3   6    19350.82    19237.97    146.23 o
  -1   3   6    17856.85    17258.26    134.58 o
   1   3   6     1445.43     1132.07    142.53 o
   3   3   6      312.90      539.25     92.48 o
   5   3   6     4270.45     3884.45    150.55 o
   7   3   6     6979.86     5951.33    146.59 o
   9   3   6     2388.97     2179.79     74.64 o
  11   3   6     5901.78     5683.91     68.97 o
  13   3   6      349.51      377.75     73.86 o
  15   3   6     3057.42     2976.52     79.02 o
  17   3   6     4479.33     4456.91    100.43 o
  19   3   6     1409.97     1461.87     83.25 o
  21   3   6     4664.98     4689.52     94.10 o
 -22   4   6     1623.88     1568.43    105.21 o
 -20   4   6       10.75       37.50     90.14 o
 -18   4   6      456.18      421.28     84.55 o
 -16   4   6      779.63      780.64     83.31 o
 -14   4   6     3053.03     3099.27     90.00 o
 -12   4   6       59.98       67.24     75.58 o
 -10   4   6     1576.93     1534.41     69.32 o
  -8   4   6      664.76      799.41     79.60 o
  -6   4   6      617.97      643.35     75.05 o
  -4   4   6    26949.75    27206.66    131.46 o
  -2   4   6    76251.92    79187.40    544.84 o
   0   4   6     4944.81     5292.50     89.85 o
   2   4   6    14617.48    15229.10    249.38 o
   4   4   6     6536.50     6541.96    103.96 o
   6   4   6     1674.56     1948.28     92.22 o
   8   4   6     1922.05     1965.82     73.93 o
  10   4   6       36.63       52.14     61.58 o
  12   4   6     5525.37     5326.94     83.09 o
  14   4   6     4904.89     5220.69     74.82 o
  16   4   6     8066.92     8100.42    173.04 o
  18   4   6       17.95      -56.97     70.21 o
  20   4   6      374.69      416.14     84.55 o
 -23   5   6      305.21      301.12    106.15 o
 -21   5   6      533.15      557.43    102.35 o
 -19   5   6     1665.55     1657.11     99.72 o
 -17   5   6     2736.64     2938.59     98.66 o
 -15   5   6      116.22      156.87     71.55 o
 -13   5   6      813.69      905.78     79.40 o
 -11   5   6    12232.94    12204.42    113.06 o
  -9   5   6    10212.06     9578.32    114.96 o
  -7   5   6       51.00       11.71     71.83 o
  -5   5   6    37640.43    37464.41    279.47 o
  -3   5   6    12200.12    12893.23    100.48 o
  -1   5   6     7450.00     6864.84     91.66 o
   1   5   6     3504.79     3625.33     83.98 o
   3   5   6    44532.64    44997.50    325.98 o
   5   5   6     1686.78     2256.65     92.78 o
   7   5   6      492.57      774.07     85.49 o
   9   5   6    16722.92    16126.71    169.11 o
  11   5   6      465.65      506.98     70.67 o
  13   5   6    18641.39    18639.94    239.75 o
  15   5   6       77.98      127.25     66.12 o
  17   5   6      125.93      195.77     77.07 o
  19   5   6     1954.81     1810.60     84.55 o
  21   5   6     1115.14     1182.49     76.47 o
 -22   6   6     3301.68     3296.28    111.98 o
 -20   6   6     3601.56     3917.46    106.79 o
 -18   6   6     2771.13     2730.21     84.94 o
 -16   6   6     4662.35     4838.48    101.08 o
 -14   6   6     5044.32     5115.39    162.80 o
 -12   6   6    13096.91    13187.94    213.65 o
 -10   6   6      553.69      614.36     78.86 o
  -8   6   6    27055.23    25305.92    243.98 o
  -6   6   6     5181.30     5133.29     87.36 o
  -4   6   6     9032.09     8834.77     85.65 o
  -2   6   6      140.45      195.34     56.73 o
   0   6   6     4716.71     3882.55     81.50 o
   2   6   6    23990.22    26025.04    124.30 o
   4   6   6     5688.30     5301.77     82.01 o
   6   6   6     2407.31     2459.90     74.40 o
   8   6   6    18939.06    18783.73    448.22 o
  10   6   6      103.22       59.04     60.41 o
  12   6   6    29411.90    29615.21    367.57 o
  14   6   6      616.30      688.32     76.76 o
  16   6   6      858.30      861.32     76.72 o
  18   6   6      142.11      148.22     68.05 o
  20   6   6     3848.79     3812.92     82.45 o
 -21   7   6       15.97      -12.37    100.33 o
 -19   7   6      455.38      470.07    103.78 o
 -17   7   6      371.29      219.59     93.78 o
 -15   7   6      203.12      227.09     87.92 o
 -13   7   6        2.82       11.78     69.71 o
 -11   7   6      357.76      438.22     88.62 o
  -9   7   6    15380.41    15308.91    123.62 o
  -7   7   6      238.68      168.90     55.32 o
  -5   7   6     3969.20     3710.24     80.20 o
  -3   7   6      506.65      420.80     57.41 o
  -1   7   6       72.26       92.70     62.40 o
   1   7   6     4840.90     4485.91     74.64 o
   3   7   6     1778.70     1842.17     76.18 o
   5   7   6     2497.04     2469.60     68.63 o
   7   7   6     1120.77     1255.10     71.56 o
   9   7   6     1088.93     1191.97     72.36 o
  11   7   6        3.12      -32.84     62.37 o
  13   7   6     1616.72     1756.23     65.11 o
  15   7   6      298.20      306.43     76.44 o
  17   7   6     1023.82      973.40     79.84 o
  19   7   6     1600.13     1551.47     85.18 o
 -22   8   6     1524.87     1439.65    108.63 o
 -20   8   6      201.15      229.89    102.04 o
 -18   8   6     2102.06     2081.31     84.36 o
 -16   8   6     3056.29     3161.46    136.59 o
 -14   8   6     2208.72     2383.36     78.39 o
 -12   8   6     2381.78     2406.72     91.44 o
 -10   8   6      322.78      205.97     88.47 o
  -8   8   6     5152.36     5030.80     89.34 o
  -6   8   6     1863.51     1945.81     66.66 o
  -4   8   6     9481.54     9166.78     81.48 o
  -2   8   6     4300.35     4241.90     70.11 o
   0   8   6    26033.48    25168.75    230.19 o
   2   8   6     3262.23     3470.49     71.19 o
   4   8   6     6306.17     6088.22     83.06 o
   6   8   6       36.03        4.06     71.21 o
   8   8   6     3545.72     3352.79     76.77 o
  10   8   6     1165.44     1150.77     58.17 o
  12   8   6     3932.97     3955.95     67.57 o
  14   8   6     1670.88     1686.15     68.94 o
  16   8   6     9625.27     9547.40    149.77 o
  18   8   6       11.94       99.18     80.61 o
  20   8   6       22.43       41.50     90.40 o
 -21   9   6     4472.75     4512.58     97.88 o
 -19   9   6      205.06      237.82     79.76 o
 -17   9   6       75.72      177.96     75.94 o
 -15   9   6      234.33      244.88    126.27 o
 -13   9   6     7389.22     7435.26     91.71 o
 -11   9   6     3879.78     3987.48     85.16 o
  -9   9   6    23701.59    23839.88    174.39 o
  -7   9   6      122.20      218.55     73.04 o
  -5   9   6    22160.81    21748.10    186.03 o
  -3   9   6    13656.25    13494.00     88.71 o
  -1   9   6     6911.40     6564.05     80.24 o
   1   9   6       28.23       36.96     69.94 o
   3   9   6    14626.83    14480.80    200.73 o
   5   9   6     3224.57     3172.89     68.78 o
   7   9   6     3550.24     3861.81     70.92 o
   9   9   6     1690.50     1597.41     74.24 o
  11   9   6     6698.21     6442.82     80.22 o
  13   9   6    12342.94    12143.96    144.03 o
  15   9   6    11545.90    11717.80    116.26 o
  17   9   6     4383.05     4192.77     86.90 o
  19   9   6     2127.70     1971.23     75.15 o
 -20  10   6       17.93       82.03    101.78 o
 -18  10   6      365.05      333.30     91.39 o
 -16  10   6      399.68      406.45     96.83 o
 -14  10   6     1040.66     1055.59     77.80 o
 -12  10   6     2295.24     2305.44     96.21 o
 -10  10   6    13605.15    13528.48    140.02 o
  -8  10   6      304.22      241.08     66.61 o
  -6  10   6    14879.70    14520.58    100.96 o
  -4  10   6     5051.62     4874.06     64.55 o
  -2  10   6        0.21       11.81     55.78 o
   0  10   6     4234.83     4250.68     64.16 o
   2  10   6       76.10       68.82     63.32 o
   4  10   6     3093.52     3013.79     76.82 o
   6  10   6        0.17        8.23     73.21 o
   8  10   6      904.72      918.72     74.02 o
  10  10   6       57.75       88.40     62.99 o
  12  10   6     2186.27     2029.26     70.45 o
  14  10   6     1051.71     1100.11     68.81 o
  16  10   6      270.18      268.33     63.04 o
  18  10   6     1213.48     1025.44     78.35 o
 -19  11   6      128.78      149.90    102.96 o
 -17  11   6     2003.52     1998.03    162.23 o
 -15  11   6      269.39      305.17     96.12 o
 -13  11   6     8595.36     8687.10     96.58 o
 -11  11   6    18313.87    18243.37    350.88 o
  -9  11   6     6398.16     6609.14     84.05 o
  -7  11   6      760.82      766.47     60.57 o
  -5  11   6     3142.07     3043.43     98.98 o
  -3  11   6      352.32      339.91     58.57 o
  -1  11   6    18343.98    18070.23    243.29 o
   1  11   6     8410.79     8232.29     71.98 o
   3  11   6     2605.95     2508.91     67.00 o
   5  11   6    16484.12    16061.17    100.20 o
   7  11   6    22673.06    22441.94    208.73 o
   9  11   6      235.55      290.01     58.25 o
  11  11   6     5051.11     5089.16    105.50 o
  13  11   6      992.86     1025.57     56.55 o
  15  11   6     3284.91     3230.94     77.39 o
  17  11   6     3927.00     4026.16     81.05 o
 -18  12   6       19.67       42.11    100.93 o
 -16  12   6     5397.80     5152.86    178.41 o
 -14  12   6      498.68      575.11     80.13 o
 -12  12   6    26903.96    26014.04    126.86 o
 -10  12   6     3175.38     3278.07    111.73 o
  -8  12   6     1265.99     1397.67     80.33 o
  -6  12   6     2506.54     2646.40     73.20 o
  -4  12   6     3301.36     3225.79     72.80 o
  -2  12   6       94.36      131.35     55.25 o
   0  12   6     8000.11     8070.91     76.79 o
   2  12   6      961.45     1026.92     74.15 o
   4  12   6     8521.43     8430.28     78.86 o
   6  12   6      463.48      438.91     64.62 o
   8  12   6     1299.78     1444.91     76.12 o
  10  12   6      456.01      445.63     77.27 o
  12  12   6     4768.66     4772.92     79.16 o
  14  12   6      815.17      849.89     64.47 o
  16  12   6     3272.12     3266.67     84.99 o
 -17  13   6      209.98      281.26     82.52 o
 -15  13   6     1526.40     1426.76     85.18 o
 -13  13   6       49.67       10.80     77.48 o
 -11  13   6     1006.93     1039.49    153.20 o
  -9  13   6       14.34       13.09     68.05 o
  -7  13   6       68.31      109.12     66.53 o
  -5  13   6      342.07      466.20     64.66 o
  -3  13   6      288.65      332.97     57.91 o
  -1  13   6     2305.98     2392.86     67.07 o
   1  13   6      576.43      564.33     57.79 o
   3  13   6     4213.13     4264.29     79.81 o
   5  13   6      242.19      324.77     74.51 o
   7  13   6       69.85      136.96     69.57 o
   9  13   6     7261.71     7540.26    136.89 o
  11  13   6      602.15      649.73     77.10 o
  13  13   6        2.87       25.57     72.24 o
  15  13   6      256.33      279.24     60.80 o
 -16  14   6     7449.98     6620.32    102.07 o
 -14  14   6     3521.17     3252.05    110.08 o
 -12  14   6      888.90     1019.37     95.82 o
 -10  14   6      605.34      712.49     88.17 o
  -8  14   6     6908.04     6948.92    139.17 o
  -6  14   6      592.02      602.08     68.39 o
  -4  14   6      510.55      580.16     66.15 o
  -2  14   6      641.16      660.63     58.89 o
   0  14   6     8519.13     8406.96    108.68 o
   2  14   6      346.42      388.08     65.93 o
   4  14   6     9523.68     9806.91    109.80 o
   6  14   6      111.76       20.59     64.94 o
   8  14   6    11342.01    11691.07    131.67 o
  10  14   6     1139.75     1054.61     86.47 o
  12  14   6     1830.96     2011.43     89.89 o
  14  14   6      430.50      404.49     64.00 o
 -15  15   6     1163.82      983.62     78.80 o
 -13  15   6     3868.92     4057.34    106.69 o
 -11  15   6       89.55       61.07     68.02 o
  -9  15   6     3924.92     3814.86     91.28 o
  -7  15   6       33.30       93.80     73.72 o
  -5  15   6      281.19      342.89     69.43 o
  -3  15   6      703.45      637.97     61.88 o
  -1  15   6      900.03      898.33     59.88 o
   1  15   6     7061.24     7156.38    129.10 o
   3  15   6     6734.70     6696.63     80.27 o
   5  15   6     1734.67     1705.54     77.69 o
   7  15   6     1953.76     2132.53     83.30 o
   9  15   6     1647.64     1642.82     65.37 o
  11  15   6     3147.71     3149.36     89.06 o
  13  15   6     1509.47     1515.39     69.75 o
 -14  16   6      933.03      739.48     88.67 o
 -12  16   6     1288.99     1302.81     83.01 o
 -10  16   6      350.38      387.87     75.73 o
  -8  16   6      410.02      404.41     76.15 o
  -6  16   6      230.37      231.29     71.11 o
  -4  16   6     2433.34     2392.05     72.36 o
  -2  16   6      867.34      923.70     64.62 o
   0  16   6      124.79       87.87     67.20 o
   2  16   6     1069.17      976.44     68.68 o
   4  16   6      421.78      489.48     77.47 o
   6  16   6      290.38      326.26     77.75 o
   8  16   6     2961.34     3000.80     85.93 o
  10  16   6     2945.99     2802.67     97.02 o
  12  16   6       10.35       14.26     73.89 o
 -11  17   6      191.98      184.52     86.36 o
  -9  17   6     2863.68     2836.63     77.56 o
  -7  17   6      716.74      728.41     66.25 o
  -5  17   6     3970.86     3783.07     84.34 o
  -3  17   6     3430.24     3519.90     90.18 o
  -1  17   6     1212.17     1166.67     69.89 o
   1  17   6      543.98      550.28     62.31 o
   3  17   6      288.20      373.90     70.56 o
   5  17   6     4253.06     4322.82     88.05 o
   7  17   6     2060.11     1979.20     86.03 o
   9  17   6     1794.80     1939.12     77.94 o
 -10  18   6      592.02      536.67     81.15 o
  -8  18   6     1572.66     1460.91     74.80 o
  -6  18   6      414.29      377.35     75.42 o
  -4  18   6     7665.92     7395.06     85.36 o
  -2  18   6       46.75       56.38     65.30 o
   0  18   6      544.60      608.64     72.00 o
   2  18   6      202.98      135.35     64.12 o
   4  18   6      949.97     1014.10     84.93 o
   6  18   6      205.77      208.90     72.19 o
   8  18   6     2073.18     2223.34     99.84 o
  -7  19   6      305.14      230.19     71.23 o
  -5  19   6        6.20       23.57     75.63 o
  -3  19   6      480.69      512.18     74.47 o
  -1  19   6      754.44      824.24     74.65 o
   1  19   6       72.12       78.80     74.05 o
   3  19   6      279.74      285.33     73.33 o
 -22   1   7      105.54      124.84     82.77 o
 -20   1   7     6547.92     6897.29     86.60 o
 -18   1   7     4806.64     4962.07     79.97 o
 -16   1   7    11553.55    11702.66     91.56 o
 -14   1   7     6192.24     5955.97     84.00 o
 -12   1   7     3505.30     3341.33     84.39 o
 -10   1   7     9461.06     9471.06     93.21 o
  -8   1   7    19826.22    18650.01    201.98 o
  -6   1   7    20413.03    19520.99    172.11 o
  -4   1   7    13305.02    11988.27    181.35 o
   0   1   7     5683.05     5174.48    153.56 o
   2   1   7    46732.83    43922.43    245.81 o
   4   1   7    31207.95    30424.20    570.33 o
   6   1   7    15378.84    15919.31    248.82 o
   8   1   7      907.70     1329.17     91.56 o
  10   1   7     8330.39     8357.20    105.52 o
  12   1   7     2969.74     2951.69     75.66 o
  14   1   7     1797.93     1751.66     87.27 o
  16   1   7      290.06      259.85     66.19 o
  18   1   7    12215.01    12013.96    122.26 o
  20   1   7        9.92       48.32    101.24 o
 -23   2   7      979.24      960.44     89.08 o
 -21   2   7      272.21      265.48     85.36 o
 -19   2   7     1800.63     1881.70     85.51 o
 -17   2   7        7.96       42.43     67.99 o
 -15   2   7      588.57      608.93     73.13 o
 -13   2   7     3534.74     3705.54     81.23 o
 -11   2   7    24541.50    25018.74    256.65 o
  -9   2   7     3169.92     3102.99     82.92 o
  -7   2   7    12248.08    10994.27    121.38 o
  -5   2   7    31700.23    30423.20    222.32 o
  -3   2   7    25022.84    26049.89    211.72 o
  -1   2   7    17747.05    18593.07    196.10 o
   1   2   7      246.04      441.63    131.07 o
   3   2   7      521.26      526.00     90.53 o
   5   2   7     7374.29     7062.91    121.69 o
   7   2   7     4351.80     4322.09    110.59 o
   9   2   7     4074.30     3696.13     76.82 o
  11   2   7     2613.33     2392.59     82.87 o
  13   2   7    11010.06    11263.90    215.37 o
  15   2   7     1277.56     1239.97     77.56 o
  17   2   7     5556.45     5468.98    140.59 o
  19   2   7     1403.86     1271.17     83.80 o
  21   2   7     5059.51     4994.55    150.98 o
 -22   3   7      961.49      974.78     90.03 o
 -20   3   7      503.98      510.12     90.73 o
 -18   3   7     2743.48     2987.73     88.76 o
 -16   3   7     2632.88     2636.44     82.95 o
 -14   3   7     8400.30     8739.79     96.99 o
 -12   3   7       31.31       25.06     72.53 o
 -10   3   7      643.66      706.47     70.35 o
  -8   3   7      979.49     1141.44     75.07 o
  -6   3   7     2205.80     2220.97     80.61 o
  -4   3   7     5235.72     4772.02    105.50 o
  -2   3   7     1766.28     1654.93     81.93 o
   0   3   7     2416.50     2315.52     97.57 o
   2   3   7      111.95       66.47     89.53 o
   4   3   7      237.75      255.50     69.87 o
   6   3   7     3912.22     4099.63     78.44 o
   8   3   7      288.19      284.81     63.13 o
  10   3   7     1553.43     1586.60     72.75 o
  12   3   7     3659.47     3418.70    125.39 o
  14   3   7       42.00       35.26     74.32 o
  16   3   7       55.53      124.10     76.88 o
  18   3   7      124.54      132.77     81.73 o
  20   3   7      360.11      447.68     84.34 o
 -23   4   7     3143.61     3332.63    109.31 o
 -21   4   7     1854.20     1899.00     98.11 o
 -19   4   7     8143.62     8290.84    114.09 o
 -17   4   7      280.51      357.09     83.94 o
 -15   4   7     5632.93     5708.69     93.16 o
 -13   4   7        7.51       82.95     77.44 o
 -11   4   7      120.98       86.24     75.59 o
  -9   4   7     2452.20     2260.38     80.43 o
  -7   4   7     1406.47     1214.28     64.99 o
  -5   4   7      254.26      315.11     64.64 o
  -3   4   7    92109.34    92139.02   1817.51 o
  -1   4   7     1288.50     1392.33     79.41 o
   1   4   7    48153.21    45793.51   1097.12 o
   3   4   7     1114.32     1100.02     64.65 o
   5   4   7     1913.96     1474.76     66.14 o
   7   4   7       97.81       87.96     61.74 o
   9   4   7     7356.25     7065.17    117.67 o
  11   4   7     1887.49     1880.72     66.74 o
  13   4   7      938.22     1114.96     77.10 o
  15   4   7      394.83      343.47     76.44 o
  17   4   7     8276.98     7819.98    137.15 o
  19   4   7     2087.28     2105.76     89.16 o
 -22   5   7       17.83       79.09    103.33 o
 -20   5   7     5626.09     5854.09    111.07 o
 -18   5   7      733.99      728.77     95.66 o
 -16   5   7      433.23      544.77     88.51 o
 -14   5   7     2657.20     2515.39     80.37 o
 -12   5   7     5032.45     4817.36     74.04 o
 -10   5   7     7002.75     6774.21     73.05 o
  -8   5   7     6922.48     6792.71    106.89 o
  -6   5   7     2413.68     2193.36     77.18 o
  -4   5   7    33870.73    33080.16    222.36 o
  -2   5   7    24519.44    22982.74    394.29 o
   0   5   7    22187.39    22867.77    312.05 o
   2   5   7     1241.21     1410.91     75.21 o
   4   5   7      508.78      323.00     73.51 o
   6   5   7     3113.69     2797.73     78.06 o
   8   5   7      214.44      222.35     61.38 o
  10   5   7     7266.22     7205.37    106.74 o
  12   5   7     8432.58     8443.27     88.87 o
  14   5   7     3346.65     3428.24     83.53 o
  16   5   7      633.26      646.14     79.07 o
  18   5   7     4019.43     3964.71     88.42 o
  20   5   7     1126.17     1172.68     87.22 o
 -21   6   7      170.48      217.73    100.95 o
 -19   6   7     4213.58     4240.31    106.76 o
 -17   6   7      478.42      546.11     93.36 o
 -15   6   7      293.14      384.74    112.38 o
 -13   6   7     1690.94     1791.72     89.13 o
 -11   6   7        3.48        9.84     56.06 o
  -9   6   7     1029.54     1015.43     62.72 o
  -7   6   7      461.65      520.86     64.31 o
  -5   6   7      413.44      486.86     75.57 o
  -3   6   7    17354.80    16990.33    220.33 o
  -1   6   7     5857.12     5906.37    104.41 o
   1   6   7     1321.34     1247.12     75.09 o
   3   6   7      957.82     1210.43     76.06 o
   5   6   7     1496.22     1290.78     64.13 o
   7   6   7      310.92      411.89     68.77 o
   9   6   7      159.76      172.08     69.46 o
  11   6   7     6882.08     7002.70    156.84 o
  13   6   7     1754.72     1723.83    101.33 o
  15   6   7     1465.07     1442.78     68.73 o
  17   6   7      457.25      388.43     62.66 o
  19   6   7      225.71      292.94     84.64 o
 -22   7   7       14.35       32.70     84.76 o
 -20   7   7     5447.10     5231.70    113.39 o
 -18   7   7       33.50       62.65     95.26 o
 -16   7   7      475.06      606.69     92.93 o
 -14   7   7     2330.54     2358.27     93.99 o
 -12   7   7     8281.09     8473.08    179.63 o
 -10   7   7     3224.63     3244.69     79.41 o
  -8   7   7     3111.63     2903.26     82.83 o
  -6   7   7    29748.62    30254.10    121.09 o
  -4   7   7    36956.40    36615.29    312.48 o
  -2   7   7      275.32      290.69     61.68 o
   0   7   7    14776.81    13978.90     94.49 o
   2   7   7      222.01       88.38     72.73 o
   4   7   7     4294.85     4035.76     65.25 o
   6   7   7     6721.49     6261.29     83.01 o
   8   7   7     4751.39     4726.99     64.88 o
  10   7   7    12619.61    12519.75    306.13 o
  12   7   7      179.80      116.80     90.70 o
  14   7   7     7870.36     7930.20     81.83 o
  16   7   7     8868.99     8576.06     93.42 o
  18   7   7     2937.10     2616.98     77.26 o
 -21   8   7      949.56     1009.71    108.03 o
 -19   8   7     1011.64     1179.99    102.35 o
 -17   8   7     1041.93      884.76     79.29 o
 -15   8   7       72.63      107.76     93.53 o
 -13   8   7     5651.44     5663.95     99.25 o
 -11   8   7     5774.95     6113.71    104.30 o
  -9   8   7      128.70      126.24     65.58 o
  -7   8   7      210.56      289.93     74.90 o
  -5   8   7     7959.51     8080.64     81.47 o
  -3   8   7     7641.16     6953.96    101.54 o
  -1   8   7        0.83       58.50     71.82 o
   1   8   7    14106.01    13831.78    197.80 o
   3   8   7     5163.85     5417.19     83.91 o
   5   8   7    14413.94    13635.04     88.60 o
   7   8   7     6928.71     6746.36    118.96 o
   9   8   7     6077.81     5836.52     81.60 o
  11   8   7      122.82       93.37     65.77 o
  13   8   7       42.67       24.66     59.54 o
  15   8   7      778.33      736.04     81.12 o
  17   8   7     2413.01     2372.78     85.01 o
  19   8   7       58.58       50.15     73.08 o
 -20   9   7     2030.13     1944.91    165.23 o
 -18   9   7       75.14       52.12     99.40 o
 -16   9   7      299.51      304.43     78.45 o
 -14   9   7     2669.76     2824.85     82.68 o
 -12   9   7       12.69       86.93     63.29 o
 -10   9   7     2397.32     2467.37     70.05 o
  -8   9   7     2064.29     2169.03     81.75 o
  -6   9   7        4.62       46.76     80.51 o
  -4   9   7      383.33      332.03     58.82 o
  -2   9   7     4534.63     4318.45     69.69 o
   0   9   7    11409.33    11965.26    115.56 o
   2   9   7     1861.71     1907.02     76.49 o
   4   9   7      845.32      793.97     72.28 o
   6   9   7      145.05      198.55     71.37 o
   8   9   7     3715.62     3792.79    110.32 o
  10   9   7       56.71       58.11     73.18 o
  12   9   7     7278.35     7055.12    101.66 o
  14   9   7     4922.69     4891.31     75.45 o
  16   9   7     4164.88     4101.03     77.95 o
  18   9   7      526.28      513.64     74.70 o
 -19  10   7     2043.34     2092.39     90.27 o
 -17  10   7      502.44      527.94     82.96 o
 -15  10   7      384.87      429.33     95.65 o
 -13  10   7      350.23      464.77     76.78 o
 -11  10   7    22018.29    21463.47    127.07 o
  -9  10   7     2088.73     2012.57     64.54 o
  -7  10   7     3379.79     3426.03     86.40 o
  -5  10   7     3389.20     3327.15     73.43 o
  -3  10   7    16327.82    16273.27    173.95 o
  -1  10   7      487.13      582.25     63.03 o
   1  10   7    28475.52    28777.29    274.73 o
   3  10   7     2210.66     2346.72     67.49 o
   5  10   7     7937.37     7866.36     93.73 o
   7  10   7     2413.27     2421.25     69.74 o
   9  10   7     4709.15     4916.16     81.35 o
  11  10   7      911.28     1031.50     70.29 o
  13  10   7     5987.36     5966.24    102.04 o
  15  10   7      130.56      177.68     62.42 o
  17  10   7     1937.66     1875.47     78.29 o
 -18  11   7      324.84      397.29     99.12 o
 -16  11   7      347.88      416.99     97.03 o
 -14  11   7     3496.86     3548.89     88.13 o
 -12  11   7    14513.43    14113.60    143.03 o
 -10  11   7      607.45      732.15     71.71 o
  -8  11   7      172.45      282.73     75.75 o
  -6  11   7       42.83       97.39     54.62 o
  -4  11   7     1288.02     1320.80     72.21 o
  -2  11   7     4132.72     4222.80     69.33 o
   0  11   7     3947.13     3915.76     64.69 o
   2  11   7     1294.00     1386.32     59.62 o
   4  11   7     3374.38     3344.28    113.77 o
   6  11   7       59.49       78.97     58.68 o
   8  11   7     4805.41     4662.81    103.42 o
  10  11   7      794.26      908.06     76.74 o
  12  11   7      123.57      155.25     65.92 o
  14  11   7      909.75      903.89     70.98 o
  16  11   7        2.32       38.66     72.79 o
 -17  12   7        3.88       55.99    100.24 o
 -15  12   7      763.26      897.79     79.86 o
 -13  12   7      187.52      125.95     78.14 o
 -11  12   7     2350.32     2414.16     94.35 o
  -9  12   7        7.78       44.48     78.69 o
  -7  12   7     3329.16     3453.88     82.10 o
  -5  12   7     9299.55     9315.58     82.62 o
  -3  12   7       23.42       72.05     55.83 o
  -1  12   7      416.19      515.02     73.56 o
   1  12   7      285.29      311.22     73.41 o
   3  12   7     3847.14     3884.06     74.06 o
   5  12   7     1106.36     1108.25     74.69 o
   7  12   7      434.39      444.82     66.60 o
   9  12   7     1515.34     1629.92     78.57 o
  11  12   7     1441.87     1493.45     70.84 o
  13  12   7     1084.69     1130.24     58.41 o
  15  12   7      252.87      220.23     65.64 o
 -16  13   7    10881.38    10474.17    156.21 o
 -14  13   7       64.56        8.88     98.08 o
 -12  13   7    10356.93    10100.51    297.02 o
 -10  13   7     2978.84     3123.54     89.82 o
  -8  13   7      371.07      402.83     78.10 o
  -6  13   7      431.77      378.13     61.43 o
  -4  13   7      350.18      358.16     67.53 o
  -2  13   7     1159.84     1182.93     62.30 o
   0  13   7      194.45      220.95     64.26 o
   2  13   7     8522.38     8835.63    137.06 o
   4  13   7    21087.27    20877.63    166.47 o
   6  13   7     2654.74     2635.51     78.53 o
   8  13   7     9362.28     9645.52    125.54 o
  10  13   7     2406.49     2505.81     72.71 o
  12  13   7     1668.05     1710.79     84.03 o
  14  13   7     1367.66     1323.20     67.75 o
 -15  14   7     4034.74     3770.30    108.33 o
 -13  14   7       24.57       97.41     97.62 o
 -11  14   7     1358.42     1160.17     96.17 o
  -9  14   7      190.50      225.59     81.52 o
  -7  14   7     8138.70     8343.03    107.37 o
  -5  14   7       11.07       38.95     58.51 o
  -3  14   7       28.16       33.87     65.04 o
  -1  14   7     1340.20     1249.54     62.10 o
   1  14   7     4959.36     5105.07     85.20 o
   3  14   7      860.36      746.04     76.83 o
   5  14   7      410.04      389.26     76.77 o
   7  14   7     1260.05     1269.86     79.15 o
   9  14   7     2348.50     2425.56     72.39 o
  11  14   7      429.29      457.61     83.89 o
  13  14   7     2174.81     2115.19     79.91 o
 -14  15   7       76.13      242.80    100.13 o
 -12  15   7     1121.67     1262.74     88.24 o
 -10  15   7     1849.74     1623.43     93.98 o
  -8  15   7     1672.41     1681.25     78.14 o
  -6  15   7      155.37       65.12     73.92 o
  -4  15   7      106.29      160.39     67.29 o
  -2  15   7     2375.01     2448.90     70.42 o
   0  15   7     1915.01     1916.44     69.97 o
   2  15   7     2314.03     2553.99     81.02 o
   4  15   7      892.91      928.14     79.77 o
   6  15   7     1485.69     1640.47     83.05 o
   8  15   7     6600.90     6405.16    124.26 o
  10  15   7      887.80     1024.71     73.63 o
  12  15   7     1358.99     1221.95     76.78 o
 -13  16   7     4332.90     4204.78    226.90 o
 -11  16   7     4907.50     4748.25     90.96 o
  -9  16   7      307.89      300.10     73.20 o
  -7  16   7     7171.24     7271.70    101.29 o
  -5  16   7      411.15      455.21     69.95 o
  -3  16   7     5199.48     5457.80     79.61 o
  -1  16   7     3686.36     3611.94     78.61 o
   1  16   7     8337.18     8568.55    138.82 o
   3  16   7      714.16      822.77     69.41 o
   5  16   7     8763.85     9043.22    104.41 o
   7  16   7     1687.47     1693.47     75.41 o
   9  16   7     2407.37     2388.08     77.04 o
  11  16   7      689.39      860.11     87.83 o
 -10  17   7      132.54      184.18     79.41 o
  -8  17   7      201.19      178.16     69.31 o
  -6  17   7      763.60      746.40     65.63 o
  -4  17   7      695.96      638.64     71.05 o
  -2  17   7      519.50      562.34     63.49 o
   0  17   7      517.60      533.88     71.20 o
   2  17   7       41.12       68.56     80.78 o
   4  17   7        5.65      100.82     81.81 o
   6  17   7      124.92       94.69     81.52 o
   8  17   7      145.50      150.43     83.50 o
  -9  18   7       35.54       78.89     76.64 o
  -7  18   7      506.54      479.96     82.11 o
  -5  18   7      522.85      557.05     73.93 o
  -3  18   7     1826.70     1663.27     74.25 o
  -1  18   7      172.31      206.64     70.93 o
   1  18   7      713.71      756.30     73.15 o
   3  18   7     3750.66     3384.05     81.11 o
   5  18   7    11295.40    11145.13    106.36 o
  -4  19   7      784.58      645.49     78.87 o
  -2  19   7     1914.98     1767.08     70.34 o
   0  19   7      659.47      704.50     69.31 o
   2  19   7      252.76      268.97     86.49 o
 -22   0   8     4989.99     5187.13    142.92 o
 -20   0   8        3.14        6.56    118.24 o
 -18   0   8     5093.54     5322.34    165.02 o
 -16   0   8     1055.84     1010.46    112.48 o
 -14   0   8     9555.92     9402.68    116.62 o
 -12   0   8       16.80      108.29    124.05 o
 -10   0   8    23919.49    24029.26    212.29 o
  -8   0   8     3094.42     3062.46    134.94 o
  -6   0   8    43904.98    44115.52    258.27 o
  -4   0   8    23811.48    22377.49    204.13 o
   2   0   8     7741.93     7343.66    144.11 o
   4   0   8      465.29      225.61    124.77 o
   6   0   8    15353.79    15592.92    169.03 o
   8   0   8     2071.39     2022.92    130.07 o
  10   0   8    10308.00    10431.76    155.28 o
  12   0   8      362.42      382.18     88.96 o
  14   0   8     3764.64     3697.18    109.87 o
  16   0   8     3591.03     3581.01    139.38 o
  18   0   8     9142.61     9254.56    170.75 o
  20   0   8     2647.99     2960.90    155.28 o
 -23   1   8      606.94      589.11     93.10 o
 -21   1   8     1513.05     1621.49     76.95 o
 -19   1   8     2732.89     2794.42     84.24 o
 -17   1   8      210.04      248.83     76.14 o
 -15   1   8        7.78       47.62     82.27 o
 -13   1   8      107.71      114.67     72.06 o
 -11   1   8     8715.69     8756.46     93.59 o
  -9   1   8     2912.13     2699.55     95.51 o
  -7   1   8     1015.18     1181.62     91.73 o
  -5   1   8    45129.09    43802.87    180.12 o
  -3   1   8    25994.94    25724.72    205.42 o
   1   1   8     1317.22     1068.19    123.76 o
   3   1   8      261.01      147.66     89.27 o
   5   1   8     2731.61     2756.63    103.28 o
   7   1   8    34112.18    34540.40    185.22 o
   9   1   8       98.22      -15.79     88.98 o
  11   1   8     2100.91     2235.00     91.86 o
  13   1   8      829.59      956.12     91.68 o
  15   1   8     7218.33     7071.96    109.86 o
  17   1   8     2319.78     2299.25    102.30 o
  19   1   8       93.69      107.43    102.39 o
 -22   2   8     1300.74     1325.94     93.60 o
 -20   2   8      295.80      337.04     85.62 o
 -18   2   8     2425.22     2432.30     92.38 o
 -16   2   8      289.14      365.20     79.22 o
 -14   2   8      778.59      777.62     85.85 o
 -12   2   8     5166.66     5398.82     82.38 o
 -10   2   8    20286.39    20068.79    154.47 o
  -8   2   8      550.75      649.08     88.39 o
  -6   2   8    28152.82    27327.19    203.70 o
  -4   2   8     1349.70     1517.26    132.36 o
  -2   2   8    25364.81    24645.60    262.21 o
   0   2   8    13510.60    13111.61    170.18 o
   2   2   8     6507.09     6187.52    140.95 o
   4   2   8     1309.04     1305.98    125.77 o
   6   2   8     2470.23     2351.66     91.99 o
   8   2   8     1202.77     1215.83     73.92 o
  10   2   8     2386.43     2386.57     94.09 o
  12   2   8      752.17      799.90     75.49 o
  14   2   8     2834.05     2886.36     80.08 o
  16   2   8       20.84       82.70     66.10 o
  18   2   8      684.61      628.54    100.88 o
  20   2   8     1898.00     1996.18    110.90 o
 -23   3   8     1688.62     1628.00    100.14 o
 -21   3   8       99.43       95.88     90.22 o
 -19   3   8     4993.67     5066.19     95.37 o
 -17   3   8     1279.09     1306.63     92.68 o
 -15   3   8     1691.15     1688.81     82.45 o
 -13   3   8     4752.55     4767.11     83.46 o
 -11   3   8      997.28      925.48     76.95 o
  -9   3   8     9221.77     8811.69     91.40 o
  -7   3   8     6004.74     5517.71    111.15 o
  -5   3   8    27720.01    26956.78    202.26 o
  -3   3   8     2384.09     2380.98     95.27 o
  -1   3   8    13219.33    11424.74    116.17 o
   1   3   8    27054.92    26595.80    204.41 o
   3   3   8    11321.01    10638.61    131.07 o
   5   3   8     5534.82     5165.17    138.52 o
   7   3   8     6492.77     5936.10    107.34 o
   9   3   8     7563.70     7794.15     84.03 o
  11   3   8    17769.32    17356.15    100.15 o
  13   3   8      862.02      783.92     74.80 o
  15   3   8    12918.69    12821.37    213.46 o
  17   3   8      565.68      565.65     79.41 o
  19   3   8     5601.37     5534.23    147.50 o
 -22   4   8      247.16      177.28     96.43 o
 -20   4   8      737.54      729.92     92.01 o
 -18   4   8     1089.29     1214.64     87.86 o
 -16   4   8     1509.48     1480.35     84.79 o
 -14   4   8        6.44       14.26     77.55 o
 -12   4   8     2928.69     2812.05     81.25 o
 -10   4   8     5739.58     5877.68     94.70 o
  -8   4   8     2915.72     2897.16     67.45 o
  -6   4   8     2417.61     2525.24     81.43 o
  -4   4   8      170.23      217.17     88.86 o
  -2   4   8    19937.64    19588.74    321.37 o
   0   4   8     3611.35     3402.50     96.48 o
   2   4   8      926.43      692.31     91.53 o
   4   4   8      849.48      823.96     74.43 o
   6   4   8      799.00      899.83    128.06 o
   8   4   8      489.26      498.70     54.49 o
  10   4   8     1446.55     1409.59     66.49 o
  12   4   8     2908.80     2699.64     69.99 o
  14   4   8     1130.45     1062.77     67.59 o
  16   4   8     2426.46     2288.80     81.24 o
  18   4   8      517.23      473.23     69.84 o
  20   4   8        6.35       43.11     87.48 o
 -21   5   8       74.44       97.92    110.51 o
 -19   5   8      271.19      224.79     96.53 o
 -17   5   8    11496.99    11422.21    106.72 o
 -15   5   8    12802.44    13220.87    122.72 o
 -13   5   8       12.89       55.99     70.71 o
 -11   5   8     4992.52     4713.05     72.21 o
  -9   5   8     7097.95     6582.92     78.20 o
  -7   5   8    19514.80    19315.20    139.08 o
  -5   5   8    31771.45    31266.00    120.68 o
  -3   5   8    20840.54    22687.35    137.54 o
  -1   5   8      789.15      666.23     89.33 o
   1   5   8     2503.92     2775.36    105.43 o
   3   5   8      494.52      309.19     73.85 o
   5   5   8      919.15      846.31     90.14 o
   7   5   8    15139.59    14845.70    359.48 o
   9   5   8      367.25      389.84     71.31 o
  11   5   8    22533.71    23006.79    190.62 o
  13   5   8       58.71       27.23     65.31 o
  15   5   8     2532.54     2578.63    109.35 o
  17   5   8       53.92       68.20     70.49 o
  19   5   8      136.94      268.42     84.85 o
 -22   6   8     2633.10     2800.32    113.54 o
 -20   6   8       66.48      119.93     98.25 o
 -18   6   8     3003.92     3333.70    118.03 o
 -16   6   8      469.88      464.63     91.37 o
 -14   6   8     4859.47     4962.43     90.76 o
 -12   6   8      174.38      196.51     72.16 o
 -10   6   8     7966.36     7502.13     83.62 o
  -8   6   8     5997.04     6043.57    102.98 o
  -6   6   8    13124.07    12744.11    155.19 o
  -4   6   8     6183.36     6635.83    112.87 o
  -2   6   8     1222.01     1026.78     88.26 o
   0   6   8      202.46      421.50     71.73 o
   2   6   8     6021.91     5333.04     75.21 o
   4   6   8     2727.43     2691.69     70.20 o
   6   6   8     7957.33     7503.90    118.75 o
   8   6   8       37.81       56.99     54.09 o
  10   6   8    19389.46    19281.41    363.98 o
  12   6   8     1608.54     1677.16     76.14 o
  14   6   8     2139.67     2216.22     73.72 o
  16   6   8      408.95      365.12     78.83 o
  18   6   8     3263.47     3249.70    194.14 o
 -21   7   8        0.71      -38.88    103.85 o
 -19   7   8        5.80       36.99     96.43 o
 -17   7   8      332.93      321.86     95.86 o
 -15   7   8      254.02      282.88     92.02 o
 -13   7   8      149.29      150.02     67.45 o
 -11   7   8     1504.33     1508.17     68.26 o
  -9   7   8      163.81      183.15     53.39 o
  -7   7   8      707.73      596.24     64.58 o
  -5   7   8       18.33       81.81     60.24 o
  -3   7   8     8759.57     9015.21     98.06 o
  -1   7   8     1176.40     1116.01     72.11 o
   1   7   8     6191.41     5960.14    150.02 o
   3   7   8    16914.78    16790.00     95.53 o
   5   7   8        5.82       51.04     61.56 o
   7   7   8      128.03      299.88     71.83 o
   9   7   8     1245.54     1203.12     74.51 o
  11   7   8      140.91      198.66     72.46 o
  13   7   8      368.70      350.25     76.41 o
  15   7   8     1821.34     1779.66     82.58 o
  17   7   8       23.82       40.19     82.48 o
  19   7   8      376.65      342.44     77.14 o
 -20   8   8      132.55      116.04    101.14 o
 -18   8   8      820.34      897.61     99.41 o
 -16   8   8     1045.76     1270.42     96.23 o
 -14   8   8    10605.00    10471.62    110.21 o
 -12   8   8     3711.19     3640.35     90.79 o
 -10   8   8     7458.90     7211.33     89.44 o
  -8   8   8     3207.70     3046.11     81.85 o
  -6   8   8     8099.73     7790.77     85.91 o
  -4   8   8     4727.24     4836.95     71.53 o
  -2   8   8    18329.31    17955.40    212.29 o
   0   8   8      448.68      441.08     62.73 o
   2   8   8     2442.50     2368.57     75.86 o
   4   8   8     3222.94     3156.64     77.57 o
   6   8   8     2274.02     2259.93     76.21 o
   8   8   8       22.99       38.65     72.58 o
  10   8   8     8387.52     8754.28    227.83 o
  12   8   8    14329.53    14286.12    176.20 o
  14   8   8     7825.74     7323.01     93.65 o
  16   8   8      399.86      358.11     72.39 o
  18   8   8      522.41      627.01     84.32 o
 -19   9   8     1228.78     1416.58    104.33 o
 -17   9   8     6618.22     6377.28    202.26 o
 -15   9   8      639.51      627.47     92.60 o
 -13   9   8     2981.61     3097.85    103.78 o
 -11   9   8     1915.42     2011.12     83.67 o
  -9   9   8      707.48      828.29     60.36 o
  -7   9   8     5042.50     4977.98     85.75 o
  -5   9   8      729.88      716.09     61.02 o
  -3   9   8     5628.78     5752.33     72.19 o
  -1   9   8     8489.03     8655.11     99.51 o
   1   9   8     3879.95     4098.92     78.92 o
   3   9   8     9773.08     9429.77     87.92 o
   5   9   8       84.03       39.04     61.16 o
   7   9   8     5353.88     5363.15     68.85 o
   9   9   8     8520.27     8532.24    155.83 o
  11   9   8     3597.13     3737.26     85.00 o
  13   9   8     2362.07     2531.63     69.66 o
  15   9   8      262.64      318.71     62.30 o
  17   9   8      116.68       85.43     75.82 o
 -20  10   8      709.60      734.73     87.75 o
 -18  10   8       13.43       26.15     81.19 o
 -16  10   8       73.34       84.32     97.29 o
 -14  10   8      209.90      259.63     75.47 o
 -12  10   8     1371.73     1466.59     93.89 o
 -10  10   8     5626.69     5694.73     93.12 o
  -8  10   8      247.16      272.46     64.03 o
  -6  10   8     5525.57     5760.84     99.15 o
  -4  10   8     1905.45     1826.79     60.11 o
  -2  10   8       13.20       -9.92     55.90 o
   0  10   8      962.22     1000.36     64.79 o
   2  10   8     3477.36     3616.73     83.61 o
   4  10   8     4753.92     4810.11     71.99 o
   6  10   8       15.80       51.61     73.47 o
   8  10   8     2132.92     2187.61     86.97 o
  10  10   8        3.19       33.78     64.32 o
  12  10   8      204.61      254.04     54.90 o
  14  10   8     1131.71     1124.95     65.70 o
  16  10   8      498.65      544.68     67.98 o
 -19  11   8     1480.61     1361.55    107.56 o
 -17  11   8       20.86       67.90     83.88 o
 -15  11   8      547.63      655.02     78.72 o
 -13  11   8     2158.60     2245.03     72.96 o
 -11  11   8      663.33      666.55     84.89 o
  -9  11   8     7717.13     7640.03     77.69 o
  -7  11   8     4277.17     4229.09     75.57 o
  -5  11   8      643.62      609.10     57.43 o
  -3  11   8       19.50       36.22     65.37 o
  -1  11   8     4397.59     4432.10     80.61 o
   1  11   8     8576.79     8545.95    220.57 o
   3  11   8     9700.33     9849.87     82.27 o
   5  11   8     3228.88     3280.16     79.38 o
   7  11   8     1240.76     1289.30     77.12 o
   9  11   8     1401.74     1355.51     67.97 o
  11  11   8     1886.35     1934.17     84.76 o
  13  11   8      111.99      164.70     68.62 o
  15  11   8      243.89      272.99     71.99 o
 -18  12   8      581.70      623.98     74.22 o
 -16  12   8      603.09      597.05    102.05 o
 -14  12   8     7325.80     7404.44    113.81 o
 -12  12   8      613.33      555.54     77.99 o
 -10  12   8     4582.53     4780.94     81.83 o
  -8  12   8     1337.16     1448.49     81.31 o
  -6  12   8      110.17       87.45     73.48 o
  -4  12   8        9.87       34.93     57.18 o
  -2  12   8    13939.80    13913.62    114.92 o
   0  12   8      260.50      284.33     74.73 o
   2  12   8     3922.89     3703.09     80.26 o
   4  12   8     3324.12     3372.11     72.51 o
   6  12   8     9008.90     9662.85    187.62 o
   8  12   8       41.37       29.17     77.65 o
  10  12   8     1237.14     1325.73     79.89 o
  12  12   8       20.52       21.33     55.58 o
  14  12   8     3614.71     3522.74     76.79 o
 -17  13   8     1140.63     1206.81    104.92 o
 -15  13   8      524.41      461.79     88.17 o
 -13  13   8      252.70      366.18     98.90 o
 -11  13   8       98.55      238.83     93.60 o
  -9  13   8       87.56      169.66     69.07 o
  -7  13   8        0.27       10.09     78.85 o
  -5  13   8      181.12      171.13     59.43 o
  -3  13   8       49.58       76.90     64.76 o
  -1  13   8     1417.05     1495.38     60.96 o
   1  13   8     1960.96     1842.16     77.22 o
   3  13   8     2431.91     2276.95     79.49 o
   5  13   8      129.39      229.84     75.73 o
   7  13   8      427.81      394.69     78.60 o
   9  13   8      474.88      563.49     78.10 o
  11  13   8      643.09      759.92     66.06 o
  13  13   8        0.61       -9.85     72.75 o
 -16  14   8      709.91      645.10     87.86 o
 -14  14   8     2206.77     2270.50     89.36 o
 -12  14   8       81.77       23.03     78.19 o
 -10  14   8     6350.52     6263.05     86.09 o
  -8  14   8      289.92      321.76     81.55 o
  -6  14   8     9828.23     9949.13    106.86 o
  -4  14   8      380.48      394.25     69.62 o
  -2  14   8     1129.75     1155.82     66.68 o
   0  14   8     3496.52     3358.52     73.32 o
   2  14   8     3616.24     3720.19     74.92 o
   4  14   8     2408.20     2541.33     81.31 o
   6  14   8     7062.80     7161.65    147.59 o
   8  14   8        6.66       37.16     68.74 o
  10  14   8     3260.74     3221.24     78.19 o
  12  14   8      557.16      596.74     74.90 o
 -13  15   8      236.35      458.96    103.42 o
 -11  15   8       70.42       53.09     94.52 o
  -9  15   8     1648.98     1714.21     88.37 o
  -7  15   8      803.36      895.95     72.56 o
  -5  15   8     4084.97     4555.45     78.97 o
  -3  15   8     3880.45     3871.59     75.22 o
  -1  15   8     5440.06     5442.89     74.92 o
   1  15   8     6093.81     6444.31     89.61 o
   3  15   8      576.74      732.98     62.32 o
   5  15   8     1415.75     1396.14     81.29 o
   7  15   8     2703.82     2843.45     86.46 o
   9  15   8       13.51       95.76     82.00 o
  11  15   8      657.49      621.98     65.96 o
 -12  16   8      357.54      342.01     82.58 o
 -10  16   8      710.12      743.17     91.83 o
  -8  16   8      114.82      132.08     86.65 o
  -6  16   8      199.43      154.28     72.48 o
  -4  16   8      824.65      778.27     70.22 o
  -2  16   8     1512.09     1578.85     70.98 o
   0  16   8     2378.57     2309.05     84.96 o
   2  16   8      236.98      256.72     79.39 o
   4  16   8      395.52      423.88     81.10 o
   6  16   8        7.00      104.45     81.49 o
   8  16   8      974.38      988.63     86.83 o
  10  16   8     1058.65     1066.44     88.88 o
  -9  17   8     2264.64     2188.43     75.21 o
  -7  17   8     1993.28     2097.43     71.63 o
  -5  17   8      769.52      856.67     68.22 o
  -3  17   8     2584.76     2689.79     75.81 o
  -1  17   8     1455.60     1488.30     72.09 o
   1  17   8      101.84      113.77     81.09 o
   3  17   8    11686.74    11775.35    297.81 o
   5  17   8     2663.13     2634.57     88.90 o
   7  17   8      175.97      161.73     74.75 o
  -6  18   8     2915.02     2813.62    144.02 o
  -4  18   8       18.64       -6.28     67.12 o
  -2  18   8     2448.40     2553.99     77.00 o
   0  18   8      176.40      297.97     86.48 o
   2  18   8     5219.91     5114.07    114.42 o
   4  18   8      112.22      142.61     86.52 o
 -22   1   9     1779.36     1723.98    100.14 o
 -20   1   9      548.03      691.22     81.64 o
 -18   1   9     3689.57     3920.02     92.17 o
 -16   1   9     5584.49     5674.23     88.24 o
 -14   1   9     2102.56     2028.69    102.76 o
 -12   1   9     4776.73     4524.33    100.68 o
 -10   1   9     4335.42     4378.18    101.00 o
  -8   1   9     2525.27     2451.51     94.40 o
  -6   1   9      827.72      869.33     87.00 o
  -4   1   9      526.26      376.16    125.48 o
   0   1   9     8436.22     7240.38    119.47 o
   2   1   9     1501.09     1594.33    124.48 o
   4   1   9    71610.76    72295.12   1832.62 o
   6   1   9      419.63      476.79     70.39 o
   8   1   9    13070.98    12181.52     92.83 o
  10   1   9     1291.93     1237.97     92.17 o
  12   1   9     4458.87     4589.44    130.00 o
  14   1   9      940.12      896.66     94.95 o
  16   1   9     3125.60     2981.81    102.83 o
  18   1   9        8.84       98.67     84.07 o
 -21   2   9     5095.16     5048.78    107.50 o
 -19   2   9      942.77     1024.82     86.75 o
 -17   2   9     4943.66     5063.25     89.81 o
 -15   2   9      406.75      412.13     75.09 o
 -13   2   9    21196.93    21050.49    202.76 o
 -11   2   9      559.84      554.01     88.57 o
  -9   2   9     2356.14     2264.45     93.09 o
  -7   2   9    11479.28    10907.61    114.73 o
  -5   2   9    16040.10    15790.46    174.33 o
  -3   2   9      193.62       92.11    125.05 o
  -1   2   9     5159.44     4420.43    141.67 o
   1   2   9     9027.70     9192.82    156.71 o
   3   2   9    16053.90    16348.26    169.17 o
   5   2   9    17945.71    17669.43    200.12 o
   7   2   9    12467.79    11735.85    143.10 o
   9   2   9       25.79      137.52    129.85 o
  11   2   9       82.33      123.23     74.64 o
  13   2   9     3240.02     3377.54    212.00 o
  15   2   9     6812.61     6664.11    107.63 o
  17   2   9     2276.28     2011.42    103.71 o
  19   2   9     1456.52     1448.99     90.26 o
 -22   3   9     3003.82     2925.84    101.17 o
 -20   3   9      105.94       88.67     88.47 o
 -18   3   9      732.74      741.23     85.06 o
 -16   3   9      142.69      173.76     81.07 o
 -14   3   9      581.53      630.13     80.37 o
 -12   3   9     7325.44     7085.99     93.21 o
 -10   3   9      767.39      783.54     72.65 o
  -8   3   9      436.84      398.09     71.05 o
  -6   3   9     6703.24     7149.27    147.97 o
  -4   3   9     4035.84     3992.38     98.77 o
  -2   3   9      132.67      150.25     88.30 o
   0   3   9    13724.70    14304.85    173.90 o
   2   3   9     2074.43     1998.14    137.52 o
   4   3   9      328.03      384.90    120.61 o
   6   3   9     2877.24     2794.97     91.55 o
   8   3   9     2061.94     1984.22     76.63 o
  10   3   9     2160.08     2156.31     78.57 o
  12   3   9      638.02      558.10     59.36 o
  14   3   9     1423.96     1415.46     63.06 o
  16   3   9      528.03      472.37     71.71 o
  18   3   9     1762.44     1585.19     86.52 o
 -21   4   9     4588.67     4676.11    106.53 o
 -19   4   9      506.43      447.33     88.00 o
 -17   4   9    12371.79    13005.83    154.15 o
 -15   4   9      357.47      320.84     68.30 o
 -13   4   9    10466.42    10283.34     94.69 o
 -11   4   9       13.96       44.09     74.27 o
  -9   4   9    11692.77    11303.21    227.34 o
  -7   4   9     1115.37      874.81     78.76 o
  -5   4   9    19819.74    19448.36    131.07 o
  -3   4   9    21289.80    21710.37    262.64 o
  -1   4   9     7861.84     7491.75    269.45 o
   1   4   9     3305.73     2984.86     93.82 o
   3   4   9    21929.38    21483.49    183.50 o
   5   4   9      919.42      813.21    122.91 o
   7   4   9    14764.98    14448.88     98.10 o
   9   4   9    15745.44    15480.47    272.47 o
  11   4   9     4811.77     4916.05     68.44 o
  13   4   9       22.11       49.62     76.76 o
  15   4   9     3609.26     3386.45     75.49 o
  17   4   9     2939.81     2909.15     86.28 o
  19   4   9     1689.46     1659.24     90.73 o
 -22   5   9       10.43       36.72    104.17 o
 -20   5   9     5700.23     5563.34    113.18 o
 -18   5   9      788.75      815.57     85.51 o
 -16   5   9       55.90       78.47     58.95 o
 -14   5   9     2907.09     2931.45     78.37 o
 -12   5   9     1042.03     1080.26     69.40 o
 -10   5   9     2067.51     2238.45     62.78 o
  -8   5   9      852.53      764.56     59.14 o
  -6   5   9    19654.34    19576.85    133.77 o
  -4   5   9    17785.74    17595.40    118.40 o
  -2   5   9     5980.94     6322.27    186.51 o
   0   5   9     9982.45     9436.04     87.95 o
   2   5   9     2973.17     2706.02    143.03 o
   4   5   9    11116.94    10710.04     98.60 o
   6   5   9     3775.76     3718.94     93.64 o
   8   5   9     2127.82     2036.66     65.53 o
  10   5   9     3069.15     3202.45     78.31 o
  12   5   9      516.06      586.11     76.02 o
  14   5   9      140.69      233.30     67.54 o
  16   5   9     4457.48     4299.87     81.92 o
  18   5   9        0.30       10.85     63.40 o
 -21   6   9       68.53      -13.78    102.50 o
 -19   6   9     1751.38     1685.19    104.68 o
 -17   6   9      139.17      163.50     96.38 o
 -15   6   9       39.14       53.68     78.45 o
 -13   6   9     5591.08     5408.96     74.76 o
 -11   6   9      103.78      142.39     68.36 o
  -9   6   9     1073.57     1092.46     63.44 o
  -7   6   9     1008.66     1051.79     62.96 o
  -5   6   9      335.20      334.10     87.44 o
  -3   6   9      760.89      846.35     88.32 o
  -1   6   9     1945.02     1841.66     92.32 o
   1   6   9     3665.15     3423.02     95.39 o
   3   6   9     6585.54     6299.91    103.51 o
   5   6   9      406.87      370.26     63.29 o
   7   6   9       21.87      -26.63     70.86 o
   9   6   9     3539.60     3395.19     76.77 o
  11   6   9     4034.69     3911.24     71.61 o
  13   6   9       14.38       50.93     59.16 o
  15   6   9     1959.66     1777.64     81.70 o
  17   6   9     2525.64     2438.52     86.00 o
 -20   7   9     2209.36     2143.47    106.01 o
 -18   7   9      811.55      904.99    100.30 o
 -16   7   9     1032.55     1087.98     96.67 o
 -14   7   9      677.86      767.07     80.97 o
 -12   7   9     5814.55     5710.18     84.70 o
 -10   7   9    10161.84    10251.19    167.99 o
  -8   7   9     1077.70     1110.31     64.13 o
  -6   7   9      507.40      641.25     70.91 o
  -4   7   9    29677.08    29412.33    146.72 o
  -2   7   9     7148.21     6725.90    246.31 o
   0   7   9    20243.19    20155.45    120.18 o
   2   7   9     4857.27     4504.52     95.21 o
   4   7   9      665.88      751.59     74.42 o
   6   7   9     3131.04     3139.40     77.81 o
   8   7   9     2203.99     2170.27     75.61 o
  10   7   9       48.00       13.06     61.33 o
  12   7   9     6614.64     6662.71     87.94 o
  14   7   9      266.59      283.08     67.69 o
  16   7   9     2986.28     3000.98     78.35 o
  18   7   9        0.08       18.15     74.33 o
 -19   8   9      136.87      151.67    100.73 o
 -17   8   9       49.15       14.43     78.70 o
 -15   8   9     1447.98     1219.16     95.53 o
 -13   8   9     3117.77     3185.86     87.29 o
 -11   8   9     2000.66     2115.52     74.87 o
  -9   8   9      162.78      246.56     78.22 o
  -7   8   9      982.22      890.33     76.96 o
  -5   8   9      442.67      451.75     70.09 o
  -3   8   9     5327.57     5276.88     99.07 o
  -1   8   9     5825.67     5907.25     82.25 o
   1   8   9       75.65       64.12     70.56 o
   3   8   9      735.64      686.85     63.00 o
   5   8   9     2049.60     2111.73     68.10 o
   7   8   9     4338.86     4220.63     90.31 o
   9   8   9        8.93       10.70     63.06 o
  11   8   9     7236.17     7290.52    181.64 o
  13   8   9      135.51      111.20     66.90 o
  15   8   9     7211.81     7025.11     95.60 o
  17   8   9     1028.47      979.11     88.32 o
 -20   9   9     2968.84     2941.47    140.67 o
 -18   9   9     1463.83     1460.40    136.59 o
 -16   9   9     2404.46     2389.06     88.53 o
 -14   9   9     1169.19     1186.51     78.90 o
 -12   9   9       13.79       51.52     60.66 o
 -10   9   9       16.69       35.45     70.67 o
  -8   9   9     1582.54     1644.60     68.82 o
  -6   9   9      431.28      386.13     75.99 o
  -4   9   9     1649.69     1706.09     74.44 o
  -2   9   9       45.95       41.63     61.99 o
   0   9   9      554.43      637.95     71.24 o
   2   9   9      473.98      421.86     72.48 o
   4   9   9     9827.40     9679.61    237.42 o
   6   9   9      540.62      514.98     64.85 o
   8   9   9     2707.03     2832.05     69.82 o
  10   9   9     2107.49     2077.08     62.00 o
  12   9   9      102.07      122.03     60.13 o
  14   9   9     1817.76     1720.91     66.86 o
  16   9   9       39.19       15.31     73.69 o
 -19  10   9       23.31      -43.72    106.40 o
 -17  10   9     4545.32     4750.60    110.77 o
 -15  10   9       26.00       72.36     93.39 o
 -13  10   9     4682.66     4718.09     88.78 o
 -11  10   9     7165.63     7399.41     83.25 o
  -9  10   9      932.97      929.49     81.21 o
  -7  10   9      128.35      224.68     77.38 o
  -5  10   9     6909.96     6902.93     78.29 o
  -3  10   9      188.23      157.84     71.98 o
  -1  10   9     5914.60     5797.91     75.28 o
   1  10   9     3926.82     3927.74    102.62 o
   3  10   9     8607.96     8631.18    110.11 o
   5  10   9      127.62      119.40     71.53 o
   7  10   9     1714.00     1797.80     77.61 o
   9  10   9     4384.80     4702.79    140.36 o
  11  10   9     3074.32     3090.91     65.42 o
  13  10   9      838.73      995.27     65.66 o
  15  10   9      748.88      807.75     77.25 o
 -18  11   9      175.13      165.54    102.81 o
 -16  11   9      215.98      241.03     97.39 o
 -14  11   9       75.16       89.22     95.50 o
 -12  11   9     2440.60     2346.12     72.72 o
 -10  11   9      404.26      447.91     71.49 o
  -8  11   9     1141.68     1160.79     68.43 o
  -6  11   9     2102.01     1961.44     82.05 o
  -4  11   9    21057.41    21349.35    107.76 o
  -2  11   9     6205.36     6172.89     84.57 o
   0  11   9      119.42      104.85     74.27 o
   2  11   9      152.89      204.85     72.52 o
   4  11   9     2746.39     2971.98     79.48 o
   6  11   9      628.66      694.20    103.22 o
   8  11   9     3076.58     3239.52     82.16 o
  10  11   9      591.73      612.00     87.12 o
  12  11   9     2272.24     2250.44     73.61 o
  14  11   9      350.72      401.96     72.78 o
 -17  12   9      244.35      218.56     87.48 o
 -15  12   9        0.65      -89.43     87.24 o
 -13  12   9     1036.44     1116.21     82.42 o
 -11  12   9      987.81      968.76     82.87 o
  -9  12   9     1114.58      989.50     69.90 o
  -7  12   9      237.84      266.26     64.14 o
  -5  12   9      272.89      327.44     58.44 o
  -3  12   9     3091.63     3026.53     64.21 o
  -1  12   9      245.37      238.25     75.97 o
   1  12   9      182.50      310.60     75.74 o
   3  12   9      507.90      468.87     64.85 o
   5  12   9      184.50      214.29     65.67 o
   7  12   9      803.35      879.94     78.49 o
   9  12   9     4129.80     4151.15    159.61 o
  11  12   9     3138.08     3197.75     87.27 o
  13  12   9      529.26      504.47     59.30 o
 -16  13   9      978.58      940.39    105.38 o
 -14  13   9     2232.60     2336.14    174.90 o
 -12  13   9     6247.80     6365.85    110.56 o
 -10  13   9     3281.00     3258.82     89.28 o
  -8  13   9     8457.17     8735.65    116.06 o
  -6  13   9     1549.67     1542.80     68.65 o
  -4  13   9    10654.60    10822.74     82.73 o
  -2  13   9       15.06       54.31     65.27 o
   0  13   9     3161.62     3327.88     81.70 o
   2  13   9      972.35     1034.67     76.99 o
   4  13   9     9559.09     9515.65     91.74 o
   6  13   9      264.63      384.39     77.82 o
   8  13   9     3896.69     3948.10     85.38 o
  10  13   9      865.33      744.67     83.80 o
  12  13   9     2593.97     2579.73     77.25 o
 -15  14   9      285.08      273.34     85.69 o
 -13  14   9       20.11      -10.60     79.60 o
 -11  14   9      616.59      473.17     93.72 o
  -9  14   9     2087.99     2020.41     76.97 o
  -7  14   9     2109.39     2095.97     85.28 o
  -5  14   9     1515.62     1419.51     62.89 o
  -3  14   9      205.42      189.52     60.16 o
  -1  14   9     3471.65     3726.34     89.96 o
   1  14   9      505.96      435.32     77.98 o
   3  14   9     1202.10     1138.50     70.34 o
   5  14   9        8.23       17.98     66.19 o
   7  14   9       13.79       69.09     80.07 o
   9  14   9      638.84      649.25     84.41 o
  11  14   9     1265.91     1183.96    107.70 o
 -12  15   9     1952.04     1726.28     87.45 o
 -10  15   9      745.23      726.22     89.67 o
  -8  15   9     1408.14     1562.65     77.17 o
  -6  15   9     6373.91     6164.10    129.20 o
  -4  15   9      672.97      650.44     62.01 o
  -2  15   9       34.51       30.53     68.30 o
   0  15   9     1626.57     1723.64     82.51 o
   2  15   9      577.67      582.73     71.08 o
   4  15   9      188.06      266.73     80.86 o
   6  15   9       69.17      137.48     80.64 o
   8  15   9      487.79      602.44     82.86 o
  10  15   9       43.32      129.61     85.11 o
 -11  16   9      135.13      160.47     81.93 o
  -9  16   9     1772.49     1702.99     71.58 o
  -7  16   9       14.57       -4.51     83.52 o
  -5  16   9     9736.03     9568.36    108.90 o
  -3  16   9      212.96      202.56     72.92 o
  -1  16   9     3122.19     3275.73     87.77 o
   1  16   9      200.51      233.25     70.28 o
   3  16   9     1350.10     1396.29     75.61 o
   5  16   9     1246.71     1348.60     85.07 o
   7  16   9     1504.10     1634.31     88.41 o
  -8  17   9      101.01      191.50     91.18 o
  -6  17   9      265.72      360.20     65.90 o
  -4  17   9        5.76       22.95     71.04 o
  -2  17   9       19.83        8.80     71.01 o
   0  17   9     5373.81     5447.16     92.97 o
   2  17   9      249.24      238.65     83.25 o
   4  17   9      681.74      668.16     85.84 o
  -3  18   9       54.81       52.01     65.81 o
  -1  18   9      606.52      577.04     87.19 o
   1  18   9      133.44      210.85     73.88 o
 -22   0  10     1003.77     1023.92    155.71 o
 -20   0  10     1603.10     1694.89    147.97 o
 -18   0  10       61.37      136.08    166.45 o
 -16   0  10     1855.95     2013.47    138.38 o
 -14   0  10     2619.87     2439.91    137.09 o
 -12   0  10    22018.23    22053.46    198.40 o
 -10   0  10     8686.20     8666.97    155.57 o
  -8   0  10    22144.62    20307.44    166.60 o
  -6   0  10    11802.58    12464.14    162.01 o
  -4   0  10     4782.65     4826.68    138.95 o
   2   0  10    17502.67    17216.47    169.32 o
   4   0  10     2826.79     2896.87     96.69 o
   6   0  10    46733.38    45322.80    206.27 o
   8   0  10    18437.11    18656.81    153.27 o
  10   0  10    15460.35    15147.85    140.52 o
  12   0  10     7459.10     7753.34    149.12 o
  14   0  10     1354.73     1406.82    138.23 o
  16   0  10     1877.84     1708.21    145.97 o
  18   0  10     1851.26     1964.91    153.13 o
 -21   1  10      365.22      420.92    104.03 o
 -19   1  10      190.61      240.49     99.10 o
 -17   1  10     3431.75     3504.35    124.18 o
 -15   1  10       19.03       50.37     90.61 o
 -13   1  10     1387.00     1547.58     92.48 o
 -11   1  10    13993.72    14094.48    199.40 o
  -9   1  10       91.35       95.59     86.30 o
  -7   1  10       49.69      107.01     86.13 o
  -5   1  10     1393.50     1311.60     74.28 o
  -3   1  10     2240.77     1791.01    134.65 o
  -1   1  10     7937.38     8038.40    153.85 o
   1   1  10     7238.69     7237.94    143.25 o
   3   1  10     4541.42     4738.24     94.68 o
   5   1  10     3816.79     3690.01    264.36 o
   7   1  10      516.67      481.71    105.79 o
   9   1  10      921.75      961.68     91.24 o
  11   1  10        8.98      -59.29     93.89 o
  13   1  10     1564.54     1476.27     94.92 o
  15   1  10       99.66      181.65     94.74 o
  17   1  10     1357.44     1516.01    105.06 o
 -22   2  10     2295.82     2129.50    103.48 o
 -20   2  10     4913.15     4998.90    100.05 o
 -18   2  10     3287.53     3363.24     92.07 o
 -16   2  10     2575.95     2757.47     96.19 o
 -14   2  10       98.35       93.24     89.69 o
 -12   2  10     3502.35     3360.07     99.54 o
 -10   2  10       77.67      110.31     86.24 o
  -8   2  10     3405.36     3287.58     97.23 o
  -6   2  10      194.57      239.65     88.31 o
  -4   2  10     3111.64     2556.80     98.55 o
  -2   2  10     4421.74     3925.44     96.93 o
   0   2  10     3655.38     3560.81    134.94 o
   2   2  10    19120.94    18630.31    152.56 o
   4   2  10     1415.13     1273.82     88.57 o
   6   2  10     9018.36     8776.74    113.88 o
   8   2  10     8524.04     8483.57    107.27 o
  10   2  10       50.54       44.64     73.37 o
  12   2  10      318.37      306.70     94.07 o
  14   2  10      761.53      954.99     97.17 o
  16   2  10     2175.85     1957.66     85.89 o
  18   2  10      533.78      630.05    105.38 o
 -21   3  10     3213.92     2929.26     98.54 o
 -19   3  10     7381.52     7685.94    103.54 o
 -17   3  10      545.98      503.25     82.97 o
 -15   3  10     8102.21     8361.47     98.24 o
 -13   3  10     2509.52     2629.44     83.27 o
 -11   3  10      141.99      178.88     91.77 o
  -9   3  10     2488.67     2516.22     94.12 o
  -7   3  10    10295.66    10477.81    102.26 o
  -5   3  10       45.89       79.02     71.38 o
  -3   3  10     2113.44     1794.37     92.43 o
  -1   3  10     2123.84     2047.80     78.46 o
   1   3  10    14501.08    14920.81    168.03 o
   3   3  10      146.75      211.72    122.33 o
   5   3  10    22512.88    22423.96    765.58 o
   7   3  10     3040.71     3072.98    179.70 o
   9   3  10     7401.25     7329.22    105.18 o
  11   3  10     2359.14     2365.31     97.37 o
  13   3  10     5957.38     6026.16    105.99 o
  15   3  10       52.03       80.77     96.06 o
  17   3  10     9458.46     9780.54    405.82 o
 -20   4  10     1101.21     1052.52    101.05 o
 -18   4  10       68.32       68.31     83.57 o
 -16   4  10     3593.07     3681.58     88.53 o
 -14   4  10      132.27      140.98     79.25 o
 -12   4  10      301.87      328.98     77.27 o
 -10   4  10     3710.36     3706.09    105.32 o
  -8   4  10     5013.27     4856.69     82.80 o
  -6   4  10      524.67      481.72     87.70 o
  -4   4  10     3082.39     3133.06     80.33 o
  -2   4  10       85.79       93.40     69.74 o
   0   4  10       45.21       41.12     69.54 o
   2   4  10     6113.19     6530.16    144.11 o
   4   4  10      219.78      326.46    121.62 o
   6   4  10     1879.24     1845.50    114.10 o
   8   4  10     1201.85     1235.29     74.10 o
  10   4  10      828.99      802.28     76.25 o
  12   4  10       51.41      186.41     92.73 o
  14   4  10      833.75      778.76     96.98 o
  16   4  10      486.68      410.34    101.29 o
  18   4  10       54.80       16.95    103.86 o
 -21   5  10     1312.13     1371.98    111.80 o
 -19   5  10     1774.21     1771.42     89.02 o
 -17   5  10      591.15      673.28     78.79 o
 -15   5  10     5793.51     6006.50     91.11 o
 -13   5  10     7369.51     7506.32     85.05 o
 -11   5  10     3011.90     2996.00     73.89 o
  -9   5  10     8856.92     8580.87     83.38 o
  -7   5  10    17791.01    17767.31    134.62 o
  -5   5  10        4.12      -37.94     86.45 o
  -3   5  10     2425.87     2272.31     91.46 o
  -1   5  10      800.03      835.54     72.57 o
   1   5  10     3399.53     3293.18     78.75 o
   3   5  10      419.98      363.12     72.55 o
   5   5  10     6021.74     5970.07    141.67 o
   7   5  10       31.03      102.68     89.28 o
   9   5  10     7440.33     7219.70    121.64 o
  11   5  10      558.72      656.25     75.29 o
  13   5  10     2927.16     2848.98     73.25 o
  15   5  10      258.98      204.84     81.33 o
  17   5  10      635.14      566.92     86.70 o
 -20   6  10     3918.67     4083.04    181.35 o
 -18   6  10     2647.59     2631.17    105.07 o
 -16   6  10     9119.26     9003.44     98.25 o
 -14   6  10     2548.08     2473.86     77.25 o
 -12   6  10      711.60      828.28     71.26 o
 -10   6  10      756.91      781.79     64.85 o
  -8   6  10      113.33       83.74     89.24 o
  -6   6  10     4632.43     4638.80    140.88 o
  -4   6  10     4800.19     4583.18     96.99 o
  -2   6  10    19582.73    19101.55    124.56 o
   0   6  10    13962.70    13779.63    287.92 o
   2   6  10     7421.15     7074.34    323.74 o
   4   6  10    18877.37    19451.32    405.96 o
   6   6  10       25.18       64.44     89.78 o
   8   6  10    10257.38    10123.65    340.95 o
  10   6  10     5920.83     5748.80     76.17 o
  12   6  10     1116.07     1103.17     69.16 o
  14   6  10     9178.54     8823.27     85.07 o
  16   6  10      403.80      367.81     83.02 o
 -19   7  10       49.35       69.70    102.00 o
 -17   7  10      285.33      357.88     96.54 o
 -15   7  10       29.61      -16.70     81.77 o
 -13   7  10      459.66      501.61     65.78 o
 -11   7  10      580.95      639.34     67.99 o
  -9   7  10     5641.70     5714.65     89.08 o
  -7   7  10     2176.87     2271.43     86.88 o
  -5   7  10      926.48      862.63     89.28 o
  -3   7  10      227.62      283.32     85.74 o
  -1   7  10     1639.75     1628.58    117.25 o
   1   7  10     1128.02     1216.02     91.34 o
   3   7  10     6422.80     6422.68    113.50 o
   5   7  10      495.02      547.64     64.88 o
   7   7  10      994.89      951.35     63.79 o
   9   7  10     4839.75     4767.15     81.53 o
  11   7  10      274.85      252.21     59.27 o
  13   7  10       58.79      124.19     67.00 o
  15   7  10       12.47       28.17     64.21 o
  17   7  10      179.09      102.11     65.73 o
 -20   8  10     2226.24     2325.24    111.12 o
 -18   8  10     1218.52     1197.78     76.41 o
 -16   8  10     5522.34     5767.44    107.61 o
 -14   8  10       80.82       76.60     80.42 o
 -12   8  10     1565.96     1671.89     66.12 o
 -10   8  10     1251.01     1280.19     69.19 o
  -8   8  10      740.00      854.20     69.16 o
  -6   8  10     7805.79     7872.59     96.32 o
  -4   8  10     1336.02     1352.29     91.95 o
  -2   8  10     3576.43     3581.12    146.76 o
   0   8  10     9686.88     9685.37    109.62 o
   2   8  10     1581.06     1665.23     74.24 o
   4   8  10     1245.26     1285.27     66.92 o
   6   8  10     1075.55     1015.75     74.39 o
   8   8  10      879.03     1030.67     65.61 o
  10   8  10     4065.43     4117.25    126.39 o
  12   8  10      435.05      484.79     61.18 o
  14   8  10       12.88       51.82     69.13 o
  16   8  10     1216.07     1179.16     76.41 o
 -19   9  10     1989.71     1711.98    168.60 o
 -17   9  10      102.94      193.07     99.11 o
 -15   9  10     1831.04     1987.97     95.76 o
 -13   9  10     1045.19     1097.95     72.94 o
 -11   9  10     4521.66     4535.74     73.56 o
  -9   9  10     1770.43     1680.19     77.80 o
  -7   9  10     5500.18     5424.69     78.08 o
  -5   9  10      954.49      908.03    139.45 o
  -3   9  10     3946.47     4011.94     96.99 o
  -1   9  10       17.92       30.81     73.86 o
   1   9  10     2758.08     2814.58     67.61 o
   3   9  10      362.30      364.88     74.81 o
   5   9  10     7829.88     8043.13     78.94 o
   7   9  10      436.17      474.00     67.11 o
   9   9  10    11793.90    12391.34     95.45 o
  11   9  10     2471.44     2451.78     70.84 o
  13   9  10     4048.12     3955.66     78.28 o
  15   9  10      235.31      235.57     73.56 o
 -18  10  10      874.51     1093.75    128.56 o
 -16  10  10       84.56      143.71    100.45 o
 -14  10  10     1047.47     1072.71    100.12 o
 -12  10  10      176.26      217.10     69.60 o
 -10  10  10     2716.30     2786.10     85.00 o
  -8  10  10      875.82      834.86     78.83 o
  -6  10  10     8184.43     8414.21     97.12 o
  -4  10  10     1394.24     1473.10     99.32 o
  -2  10  10      180.41      176.50     90.89 o
   0  10  10        2.68       -6.39     74.53 o
   2  10  10      931.12      899.24     74.81 o
   4  10  10      272.39      297.85     65.73 o
   6  10  10      540.32      512.92     67.26 o
   8  10  10     1016.41      976.33     78.43 o
  10  10  10      296.97      303.94     60.10 o
  12  10  10       29.68       58.02     62.32 o
  14  10  10     1319.48     1373.04     73.88 o
 -17  11  10     2819.72     2712.01    116.67 o
 -15  11  10     3546.35     3448.98    182.78 o
 -13  11  10      822.47      784.94     70.25 o
 -11  11  10     4490.81     4600.94     78.18 o
  -9  11  10      784.59      655.83     66.37 o
  -7  11  10     6400.39     6187.32     97.59 o
  -5  11  10      249.67      291.85     78.03 o
  -3  11  10    10394.46    10425.56    114.24 o
  -1  11  10      628.25      688.25     75.38 o
   1  11  10    11707.36    12087.94    236.32 o
   3  11  10      121.47      145.47     64.00 o
   5  11  10       69.10      119.20     74.40 o
   7  11  10      379.91      332.41     66.21 o
   9  11  10     3404.08     3374.82     84.76 o
  11  11  10      194.37      293.90     63.96 o
  13  11  10     1664.03     1619.72     69.06 o
 -16  12  10      234.49      176.70     72.56 o
 -14  12  10      725.54      809.59     85.21 o
 -12  12  10     2498.42     2617.10     93.33 o
 -10  12  10     1393.37     1488.34     75.19 o
  -8  12  10     4660.45     4381.70     75.31 o
  -6  12  10      243.07      341.85     60.29 o
  -4  12  10     9954.64    10186.25    102.03 o
  -2  12  10      757.55      750.82     76.80 o
   0  12  10     1951.94     1933.96     80.52 o
   2  12  10     1327.33     1351.85     78.79 o
   4  12  10       86.34      127.88     67.91 o
   6  12  10     5755.49     5940.71    106.90 o
   8  12  10     4112.12     4366.52    105.08 o
  10  12  10     1451.05     1460.95     84.37 o
  12  12  10     5057.17     5033.62    153.29 o
 -15  13  10      401.34      409.81     86.47 o
 -13  13  10     1376.84     1411.66    175.98 o
 -11  13  10      369.54      434.67     72.71 o
  -9  13  10        5.07       15.33     69.32 o
  -7  13  10      482.14      419.87     66.20 o
  -5  13  10     1262.62     1229.43     79.26 o
  -3  13  10      494.94      499.50     79.77 o
  -1  13  10      428.25      399.02     77.58 o
   1  13  10      192.96      183.15     77.92 o
   3  13  10      959.32      969.79     78.95 o
   5  13  10      341.34      362.54     78.19 o
   7  13  10      130.73      205.93     80.02 o
   9  13  10        1.23       10.51     62.98 o
  11  13  10      232.01      259.68     74.49 o
 -14  14  10     2237.98     2194.08     92.50 o
 -12  14  10     3508.50     3506.16    111.97 o
 -10  14  10     3541.24     3614.67     95.06 o
  -8  14  10    10944.57    10938.02    120.77 o
  -6  14  10      508.47      457.48     78.46 o
  -4  14  10     2570.91     2451.01     83.36 o
  -2  14  10     2374.83     2257.30     73.56 o
   0  14  10      989.69     1068.27     79.94 o
   2  14  10      312.01      236.57     68.46 o
   4  14  10      142.45      110.73     80.24 o
   6  14  10     2882.03     2975.97     86.58 o
   8  14  10      143.86      205.04     82.56 o
  10  14  10     3437.38     3255.78     92.28 o
 -11  15  10     5316.63     5256.53    163.58 o
  -9  15  10      141.71      104.35     72.67 o
  -7  15  10     1762.45     1959.99     91.76 o
  -5  15  10      200.89      169.65     80.98 o
  -3  15  10     4363.82     4398.09     80.45 o
  -1  15  10       90.78      160.29     80.36 o
   1  15  10     4458.32     4779.33     96.95 o
   3  15  10     2001.28     1896.40     76.02 o
   5  15  10     1146.87     1103.34     83.31 o
   7  15  10      575.53      574.93     71.62 o
 -10  16  10       84.33       52.53     91.76 o
  -8  16  10      110.77      130.29     91.01 o
  -6  16  10      277.14      308.81     77.28 o
  -4  16  10      427.71      365.47     66.32 o
  -2  16  10      166.18      239.41     82.15 o
   0  16  10        1.45       34.96     82.92 o
   2  16  10      147.54      159.85     82.39 o
   4  16  10      211.21      232.61     75.02 o
   6  16  10        0.81      -12.03     84.89 o
  -5  17  10      111.83      116.85     85.21 o
  -3  17  10     3189.40     3216.33     96.76 o
  -1  17  10      671.20      745.25     86.41 o
   1  17  10      193.49      194.38     85.18 o
   3  17  10      377.87      349.07     86.01 o
 -20   1  11     3751.49     3562.52    157.93 o
 -18   1  11     3681.70     3925.04    107.65 o
 -16   1  11     1105.73     1092.54     96.62 o
 -14   1  11     4436.75     4536.23    103.97 o
 -12   1  11       22.75       70.39     97.03 o
 -10   1  11    10499.06    10371.10    113.65 o
  -8   1  11        5.06       71.59     87.39 o
  -6   1  11    13256.64    12517.41    293.22 o
  -4   1  11     1289.22     1364.13    126.92 o
   0   1  11       79.47       97.84    123.76 o
   2   1  11    16544.17    16150.64    158.72 o
   4   1  11      630.83      725.14    114.67 o
   6   1  11    14502.58    14587.83    235.35 o
   8   1  11     2490.40     2696.26     72.11 o
  10   1  11     6380.22     6425.77     90.35 o
  12   1  11       75.16      139.35     93.27 o
  14   1  11     2588.50     2812.38     88.27 o
  16   1  11     2044.00     1885.32    104.66 o
 -21   2  11      788.84      808.68    120.32 o
 -19   2  11     2879.93     2822.26    117.87 o
 -17   2  11      702.13      748.11    108.14 o
 -15   2  11      770.37      736.29     94.14 o
 -13   2  11      424.86      460.48     91.56 o
 -11   2  11    14056.64    13995.91    367.28 o
  -9   2  11       67.41       77.83     88.40 o
  -7   2  11     3090.04     3101.12     93.34 o
  -5   2  11      118.28       98.70    123.48 o
  -3   2  11     2534.55     2398.06     93.53 o
  -1   2  11    16660.32    16082.25    168.74 o
   1   2  11      365.68      327.32    125.91 o
   3   2  11    18690.15    18515.64    497.06 o
   5   2  11    14856.47    15184.83    306.05 o
   7   2  11      737.12      741.82     74.86 o
   9   2  11       99.51      106.51     73.63 o
  11   2  11     1288.48     1221.82     95.46 o
  13   2  11     3218.75     3077.88    102.69 o
  15   2  11     7215.33     7331.75    229.12 o
  17   2  11       82.99      230.87    103.98 o
 -20   3  11      387.14      427.19     90.87 o
 -18   3  11      809.31      704.64    110.48 o
 -16   3  11      234.00      275.94    105.45 o
 -14   3  11       87.82      178.79    100.19 o
 -12   3  11      516.07      487.14     75.69 o
 -10   3  11     2683.97     2500.25     94.91 o
  -8   3  11     3838.89     3929.63     98.54 o
  -6   3  11     2145.84     2243.78     92.76 o
  -4   3  11      196.58      239.15     93.47 o
  -2   3  11       45.21        8.45     70.65 o
   0   3  11       12.71       32.04     71.05 o
   2   3  11     1367.12     1376.31    126.77 o
   4   3  11     3120.03     3171.76    132.93 o
   6   3  11      914.29      862.34     73.09 o
   8   3  11     1450.49     1499.39     90.52 o
  10   3  11     5935.16     6075.85     89.79 o
  12   3  11     2946.95     2923.27     75.56 o
  14   3  11      132.52      112.02     96.24 o
  16   3  11     1052.08     1078.52    102.91 o
 -21   4  11     3949.30     3754.60    106.61 o
 -19   4  11     1085.78     1036.71     92.68 o
 -17   4  11      144.02      158.24     83.84 o
 -15   4  11     1517.85     1659.26     84.90 o
 -13   4  11       49.04       56.19     99.67 o
 -11   4  11     2122.48     2182.13    103.68 o
  -9   4  11       26.15       31.42     76.63 o
  -7   4  11    19326.13    19362.51    314.57 o
  -5   4  11    11819.97    11413.56    172.83 o
  -3   4  11      866.50      844.62     88.15 o
  -1   4  11     2276.84     2184.47     66.66 o
   1   4  11     6166.10     6254.14    247.74 o
   3   4  11    14859.09    15398.82    168.74 o
   5   4  11       11.73      100.70    125.05 o
   7   4  11     1951.47     1994.65    102.06 o
   9   4  11     4123.73     4308.78    128.64 o
  11   4  11      832.50      985.75     80.85 o
  13   4  11     1303.87     1339.93     99.60 o
  15   4  11     1492.38     1464.72     85.98 o
  17   4  11      420.51      507.85    106.96 o
 -20   5  11       76.45       30.82     89.90 o
 -18   5  11     4753.27     4794.78     92.09 o
 -16   5  11      188.83      227.43     76.48 o
 -14   5  11     5726.85     5732.45     83.51 o
 -12   5  11      598.51      533.60     86.00 o
 -10   5  11     3784.14     3792.93     82.21 o
  -8   5  11       32.08      -22.68     63.23 o
  -6   5  11      391.58      437.30     74.61 o
  -4   5  11      507.14      503.76     88.71 o
  -2   5  11     9703.37     9032.46     93.93 o
   0   5  11     3558.54     3525.39    238.29 o
   2   5  11     5330.58     5540.94    267.44 o
   4   5  11      174.42      330.47    124.91 o
   6   5  11     4286.73     4357.12    105.86 o
   8   5  11     3636.49     3438.05     95.80 o
  10   5  11      186.63      213.65     77.32 o
  12   5  11      487.77      437.70     79.26 o
  14   5  11     7279.73     7162.96    254.33 o
  16   5  11       58.92       -7.86     82.29 o
 -19   6  11      381.63      368.89     95.87 o
 -17   6  11      143.90      182.01     79.55 o
 -15   6  11     3626.07     3562.68     82.39 o
 -13   6  11     1851.05     1915.74     75.29 o
 -11   6  11     3040.41     3076.17     82.89 o
  -9   6  11      822.71      846.35     79.33 o
  -7   6  11      587.56      647.54     91.30 o
  -5   6  11     3201.95     3252.42     83.21 o
  -3   6  11      226.53      310.09     74.09 o
  -1   6  11     2362.80     2235.24     76.75 o
   1   6  11      487.06      579.14     88.67 o
   3   6  11       30.69      -69.58     89.19 o
   5   6  11      127.88      122.22     75.37 o
   7   6  11     2057.85     2077.03     71.79 o
   9   6  11      433.98      403.92     75.09 o
  11   6  11      113.24      122.03     76.41 o
  13   6  11      901.75     1039.19     81.54 o
  15   6  11      311.23      408.91    123.70 o
 -18   7  11    11282.35    11112.35    239.51 o
 -16   7  11      801.11      796.65     84.64 o
 -14   7  11     6923.28     7343.89     89.30 o
 -12   7  11       10.87       66.42     71.01 o
 -10   7  11      959.17      989.74     61.62 o
  -8   7  11     5178.89     5208.32    105.99 o
  -6   7  11    30217.87    29680.95    147.69 o
  -4   7  11     2230.82     2215.92     91.30 o
  -2   7  11      274.09      324.52     88.18 o
   0   7  11     1540.96     1707.08     92.97 o
   2   7  11    19208.99    19540.31    341.71 o
   4   7  11     2478.23     2552.47     97.24 o
   6   7  11      490.91      515.08     59.04 o
   8   7  11      175.26      105.57     65.50 o
  10   7  11    18406.90    18102.72    347.80 o
  12   7  11     3953.17     3975.12     86.25 o
  14   7  11     1558.39     1511.97     71.77 o
 -19   8  11     2911.55     2892.85    112.51 o
 -17   8  11       30.44      100.11    100.67 o
 -15   8  11     1980.93     1960.86     89.45 o
 -13   8  11     1674.58     1747.68     78.19 o
 -11   8  11       60.46       77.91     62.71 o
  -9   8  11     7187.59     7160.11    127.78 o
  -7   8  11    11939.41    12497.34    119.16 o
  -5   8  11      324.27      381.37     89.83 o
  -3   8  11     1344.43     1312.25     77.84 o
  -1   8  11     2377.61     2432.78    121.33 o
   1   8  11        7.50       65.06     88.16 o
   3   8  11      336.68      255.26     75.51 o
   5   8  11     1933.10     1904.05     78.39 o
   7   8  11     3528.92     3480.69     81.20 o
   9   8  11      991.68     1038.22     61.77 o
  11   8  11    24250.09    23732.56    302.91 o
  13   8  11      304.67      306.63     71.15 o
  15   8  11      764.54      774.51     68.34 o
 -18   9  11      181.50      297.16    104.63 o
 -16   9  11      964.15     1058.12     84.70 o
 -14   9  11      824.15      908.58     86.40 o
 -12   9  11      697.12      786.16     73.40 o
 -10   9  11        4.19       -5.00     68.99 o
  -8   9  11     1690.30     1727.85     95.21 o
  -6   9  11     2092.79     2083.25    101.90 o
  -4   9  11      217.47      265.57     91.31 o
  -2   9  11    10734.21    10334.23     99.89 o
   0   9  11     1651.93     1616.95     78.14 o
   2   9  11     2397.75     2509.87     96.88 o
   4   9  11       18.67      -18.38     59.28 o
   6   9  11     1004.81      898.13     77.93 o
   8   9  11      653.86      794.96     78.98 o
  10   9  11       64.43      114.17     61.39 o
  12   9  11      324.69      292.14     62.84 o
  14   9  11     1886.04     1816.41     62.19 o
 -17  10  11      695.94      757.00    109.87 o
 -15  10  11     8443.06     8331.73     93.90 o
 -13  10  11     9448.67     9760.34    142.64 o
 -11  10  11     3538.36     3683.55     84.42 o
  -9  10  11     1135.35     1246.19     68.39 o
  -7  10  11       29.85      141.90     92.86 o
  -5  10  11    14345.12    13736.65    107.76 o
  -3  10  11    11286.40    10972.70    267.73 o
  -1  10  11      515.36      615.13     75.23 o
   1  10  11       62.37      178.17     74.83 o
   3  10  11     4819.80     5225.42    101.55 o
   5  10  11       16.60       24.57     65.46 o
   7  10  11     5622.88     5743.60    145.62 o
   9  10  11      109.01      124.98     79.96 o
  11  10  11     4338.76     4308.02     71.43 o
  13  10  11      763.92      650.13     74.38 o
 -16  11  11      638.36      571.68    101.72 o
 -14  11  11     1964.24     1943.64     76.02 o
 -12  11  11      248.30      249.37     79.98 o
 -10  11  11     1175.32     1270.58     84.43 o
  -8  11  11      375.81      381.32     82.63 o
  -6  11  11      397.49      385.15     93.40 o
  -4  11  11     1299.15     1366.54    110.08 o
  -2  11  11       14.83       21.38     93.65 o
   0  11  11      585.55      717.01     76.47 o
   2  11  11     1008.12      994.42     66.84 o
   4  11  11     3901.18     3839.49     95.67 o
   6  11  11     2187.61     2252.33     80.10 o
   8  11  11     3765.87     3809.93     85.73 o
  10  11  11     3907.90     4041.80     87.99 o
  12  11  11      288.30      219.93     74.02 o
 -15  12  11      157.43      203.82     84.52 o
 -13  12  11     1553.46     1676.89    105.04 o
 -11  12  11      194.86      214.45     77.57 o
  -9  12  11     1801.58     1763.50     76.68 o
  -7  12  11      229.61      172.09     67.06 o
  -5  12  11     2693.58     2794.02    101.06 o
  -3  12  11     1221.53     1173.42     96.56 o
  -1  12  11     1374.86     1245.66     79.76 o
   1  12  11      711.63      659.82     78.92 o
   3  12  11       67.02      119.32     77.35 o
   5  12  11      131.42      225.12     80.00 o
   7  12  11      300.53      278.94     62.05 o
   9  12  11      273.76      239.23     71.43 o
  11  12  11      536.51      679.10     74.56 o
 -14  13  11     1208.84     1328.70     90.65 o
 -12  13  11      280.18      239.74     67.32 o
 -10  13  11     3477.39     3494.76     75.78 o
  -8  13  11      750.21      732.15     79.71 o
  -6  13  11     4584.16     4813.83    107.27 o
  -4  13  11      487.57      423.73     80.03 o
  -2  13  11     6555.82     7197.40    111.31 o
   0  13  11      785.12      753.48     70.11 o
   2  13  11     2488.28     2516.30     82.36 o
   4  13  11       56.72      104.55     80.59 o
   6  13  11     2770.01     2983.36     85.85 o
   8  13  11     3299.57     3289.76     89.20 o
  10  13  11     3727.68     3520.49    137.10 o
 -11  14  11      990.44      853.17     94.08 o
  -9  14  11        4.75       31.26     71.37 o
  -7  14  11      366.05      389.22     86.11 o
  -5  14  11      321.82      322.65     80.47 o
  -3  14  11      101.96      107.47     96.90 o
  -1  14  11       40.85       39.48     79.59 o
   1  14  11     2172.16     1955.40     75.01 o
   3  14  11     2888.26     2826.34     85.72 o
   5  14  11       57.85       56.67     64.16 o
   7  14  11     1338.92     1271.64     79.03 o
 -10  15  11       11.45       49.28     92.08 o
  -8  15  11      675.11      567.62     76.15 o
  -6  15  11     2436.96     2584.85     80.65 o
  -4  15  11      177.50      152.98     83.07 o
  -2  15  11     1084.74     1059.60     74.49 o
   0  15  11      749.80      687.47     83.72 o
   2  15  11     2591.16     2801.68     88.35 o
   4  15  11      565.21      523.10     76.12 o
   6  15  11      145.64      174.70     74.69 o
  -7  16  11     1496.56     1342.52     82.18 o
  -5  16  11      780.41      805.62    107.65 o
  -3  16  11     1202.97     1267.93     77.14 o
  -1  16  11     5675.40     5737.23     97.94 o
   1  16  11     2462.42     2461.32     91.96 o
   3  16  11      375.54      371.66     87.22 o
 -20   0  12       93.66       90.10    147.83 o
 -18   0  12     2139.19     2113.74    151.84 o
 -16   0  12      605.18      622.40    137.52 o
 -14   0  12     4558.44     4664.38    152.41 o
 -12   0  12     6893.71     7276.76    156.42 o
 -10   0  12     2631.89     2540.76    139.38 o
  -8   0  12    10770.17    10930.40    162.58 o
  -6   0  12    12344.17    12360.57    160.87 o
  -4   0  12     2311.10     2240.23     95.97 o
   0   0  12      970.34     1064.89    130.93 o
   2   0  12      413.49      523.28    123.62 o
   4   0  12     6493.20     6422.01    113.74 o
   6   0  12    14843.87    15551.67    162.15 o
   8   0  12     5167.81     5644.90    113.88 o
  10   0  12      260.25      275.61    134.51 o
  12   0  12     7569.69     7713.23    160.87 o
  14   0  12     3669.39     3421.44    152.13 o
  16   0  12     9093.05     9220.18    176.34 o
 -19   1  12      384.30      447.79    102.96 o
 -17   1  12     3679.68     3899.11    118.75 o
 -15   1  12      717.94      746.36     97.44 o
 -13   1  12     3876.14     3952.64    102.90 o
 -11   1  12      473.03      419.68     91.57 o
  -9   1  12     2055.71     1964.69     81.11 o
  -7   1  12      105.32       24.61     90.03 o
  -5   1  12      374.80      384.00     86.81 o
  -3   1  12      789.96      691.59    125.48 o
  -1   1  12       73.74       67.47    128.35 o
   1   1  12     4480.90     4353.56     87.88 o
   3   1  12     5581.64     5619.21     99.70 o
   5   1  12        7.51       95.45     88.27 o
   7   1  12       21.03       46.58     71.95 o
   9   1  12     2493.52     2569.22    109.37 o
  11   1  12      736.71      786.61     95.92 o
  13   1  12      152.57      222.14     96.93 o
  15   1  12     1413.35     1627.17    105.93 o
 -20   2  12       17.67       16.43    112.05 o
 -18   2  12      648.10      678.30    103.57 o
 -16   2  12      528.49      466.98    105.66 o
 -14   2  12     1588.87     1738.37     99.06 o
 -12   2  12     4300.85     4079.12    110.78 o
 -10   2  12      255.43      296.82     90.14 o
  -8   2  12     4669.43     4570.10    126.84 o
  -6   2  12      256.22      298.76     88.57 o
  -4   2  12      894.06      897.57     88.79 o
  -2   2  12      168.37      221.52     72.16 o
   0   2  12      142.63      184.36    127.63 o
   2   2  12     4575.97     4727.41    142.10 o
   4   2  12     1095.33     1138.31     74.21 o
   6   2  12        3.67       38.39     88.27 o
   8   2  12     1920.59     2113.49     93.97 o
  10   2  12     1239.81     1347.97     95.00 o
  12   2  12      478.21      584.94     97.98 o
  14   2  12      416.14      418.02     80.00 o
  16   2  12      284.51      372.36    104.93 o
 -19   3  12       11.04        9.06    113.90 o
 -17   3  12     3895.37     3974.86    110.40 o
 -15   3  12        5.28       48.29     94.23 o
 -13   3  12     2439.66     2544.19     99.42 o
 -11   3  12      966.74      843.56     93.58 o
  -9   3  12    22099.95    21763.99    136.79 o
  -7   3  12      707.67      684.64     74.14 o
  -5   3  12       61.02      136.27     87.03 o
  -3   3  12        9.12       70.18    102.06 o
  -1   3  12    13310.93    13198.50    102.94 o
   1   3  12     2664.94     2737.00    132.22 o
   3   3  12    27928.11    29138.13    196.10 o
   5   3  12     6579.58     6604.27    117.68 o
   7   3  12     1811.17     1943.94    103.71 o
   9   3  12     5548.23     5544.14    104.61 o
  11   3  12     2151.16     2241.96    101.72 o
  13   3  12     3362.38     3446.43     88.91 o
  15   3  12      965.18     1114.42    119.04 o
 -20   4  12      704.65      697.88    121.28 o
 -18   4  12      481.63      469.15    111.53 o
 -16   4  12     5357.91     5205.80    119.61 o
 -14   4  12      461.25      452.21    103.70 o
 -12   4  12     6105.60     6085.75    108.97 o
 -10   4  12     3677.88     3544.62     81.31 o
  -8   4  12     1905.33     1783.71     68.85 o
  -6   4  12     1719.44     1815.66     78.91 o
  -4   4  12      296.54      234.46     92.53 o
  -2   4  12       22.47       -4.74     86.48 o
   0   4  12     1479.30     1518.56     90.24 o
   2   4  12       16.49      157.43    127.35 o
   4   4  12     4446.35     4668.25    140.81 o
   6   4  12        5.17       39.49     87.56 o
   8   4  12      281.46      289.27     90.94 o
  10   4  12       17.80      -60.78     93.74 o
  12   4  12     3654.18     3584.35    187.87 o
  14   4  12     1016.58     1070.94     86.63 o
 -19   5  12      167.60      128.39     86.02 o
 -17   5  12       46.01       91.93     92.30 o
 -15   5  12      306.85      367.50     89.88 o
 -13   5  12      568.80      704.99     88.57 o
 -11   5  12      748.97      752.37     80.12 o
  -9   5  12     3589.78     3515.37     81.82 o
  -7   5  12     3866.69     4027.12    100.99 o
  -5   5  12     5081.72     4734.03    100.80 o
  -3   5  12      600.64      561.44     76.24 o
  -1   5  12     2004.69     2167.36     93.23 o
   1   5  12     3288.97     3462.84    109.15 o
   3   5  12      464.33      493.30     92.16 o
   5   5  12     3594.45     3859.91    141.24 o
   7   5  12     6261.08     6606.41     89.62 o
   9   5  12       18.25       13.56    191.02 o
  11   5  12      141.15       61.97     94.95 o
  13   5  12     2729.48     2721.69     89.07 o
  15   5  12      808.28      825.14    107.46 o
 -18   6  12      347.36      296.79     82.85 o
 -16   6  12     2935.93     2940.60     84.70 o
 -14   6  12     5985.08     5830.74     90.68 o
 -12   6  12     2839.26     3006.01     93.39 o
 -10   6  12     3565.34     3585.27     88.27 o
  -8   6  12      589.72      632.33     92.21 o
  -6   6  12     2135.88     2122.62     95.31 o
  -4   6  12    11699.21    12272.79    155.06 o
  -2   6  12      254.86      292.54     88.74 o
   0   6  12     5164.29     5421.66     99.63 o
   2   6  12     2319.96     2410.97     79.38 o
   4   6  12     3093.76     3147.83     99.77 o
   6   6  12     6836.24     6872.94    104.28 o
   8   6  12    17137.21    17235.94    651.05 o
  10   6  12       36.32      -69.31     93.55 o
  12   6  12     3731.78     3722.08    108.01 o
  14   6  12      522.55      571.65     84.01 o
 -17   7  12     2033.24     1959.31     91.22 o
 -15   7  12        7.14       14.40     78.74 o
 -13   7  12     1230.63     1196.64     86.25 o
 -11   7  12       27.56       57.98     86.65 o
  -9   7  12     4322.87     4491.22     86.15 o
  -7   7  12     4234.15     4309.68    135.58 o
  -5   7  12     4714.72     4587.96    100.52 o
  -3   7  12     4724.12     4666.04     85.03 o
  -1   7  12      602.00      586.18     88.48 o
   1   7  12     3966.20     3915.24     97.79 o
   3   7  12     2279.56     2295.70     97.99 o
   5   7  12      415.00      417.29     91.25 o
   7   7  12      816.77      816.09     94.40 o
   9   7  12     1592.29     1508.78     68.81 o
  11   7  12      860.51      710.76     98.57 o
  13   7  12       67.52       21.05    101.29 o
 -18   8  12     2084.95     2143.33     91.19 o
 -16   8  12     1660.14     1677.62     91.09 o
 -14   8  12     8812.26     8516.34    140.82 o
 -12   8  12     7469.43     7649.93    148.39 o
 -10   8  12      388.77      280.97     86.39 o
  -8   8  12     7560.58     7389.81    117.71 o
  -6   8  12      183.53      230.66     91.59 o
  -4   8  12      846.41      948.40     93.54 o
  -2   8  12      798.50      835.70     76.16 o
   0   8  12     4209.18     4155.76    182.71 o
   2   8  12      790.78      814.28     92.28 o
   4   8  12     2837.96     2910.62     84.54 o
   6   8  12     1790.71     1781.92     97.07 o
   8   8  12     2702.88     2715.83     82.07 o
  10   8  12       31.13       30.78     69.48 o
  12   8  12       47.27       81.43     62.53 o
 -17   9  12     1712.51     1877.61    108.47 o
 -15   9  12        1.17       24.98     85.17 o
 -13   9  12    11697.71    11135.85    150.60 o
 -11   9  12        6.19       29.30     57.00 o
  -9   9  12       38.74       72.43     95.51 o
  -7   9  12      114.26      154.96    108.58 o
  -5   9  12    18789.75    19054.99    459.46 o
  -3   9  12       78.39       56.98     73.13 o
  -1   9  12    10771.82    10840.31    180.85 o
   1   9  12      188.75      166.20     91.49 o
   3   9  12      284.70      328.99     93.95 o
   5   9  12     3475.03     3536.13    138.16 o
   7   9  12     6335.97     6431.22    184.46 o
   9   9  12     3202.01     3030.46     74.50 o
  11   9  12     1728.67     1618.50     65.78 o
  13   9  12     1211.37     1304.53     90.77 o
 -16  10  12        3.63       18.07    102.51 o
 -14  10  12      966.19      974.55     87.72 o
 -12  10  12       29.20       58.30     57.59 o
 -10  10  12      137.29      201.15    104.42 o
  -8  10  12        0.67       37.54     75.55 o
  -6  10  12      975.58      985.70     95.36 o
  -4  10  12       12.57       84.59     92.83 o
  -2  10  12       89.40       62.98     93.03 o
   0  10  12      146.77       77.28     93.53 o
   2  10  12     1050.97     1011.89     79.03 o
   4  10  12       87.86       49.15     59.24 o
   6  10  12      237.83      298.83     78.69 o
   8  10  12      384.33      415.00     88.49 o
  10  10  12      233.24      198.83     71.56 o
  12  10  12      172.43      160.69     66.80 o
 -15  11  12      331.38      395.80     85.93 o
 -13  11  12     1343.52     1317.82     77.85 o
 -11  11  12       35.66       58.61     77.73 o
  -9  11  12     2869.03     3184.21    127.92 o
  -7  11  12      697.86      728.18    104.42 o
  -5  11  12     2803.13     2750.09    174.90 o
  -3  11  12     1021.94      994.67     96.41 o
  -1  11  12     3512.07     3685.24     86.97 o
   1  11  12      472.65      416.76     97.82 o
   3  11  12     1125.04     1234.66     79.92 o
   5  11  12     1186.61     1073.31     70.59 o
   7  11  12     5460.40     5341.41    151.51 o
   9  11  12       87.54      118.98     73.12 o
  11  11  12      475.92      482.62     74.82 o
 -14  12  12      609.86      646.73    108.06 o
 -12  12  12      407.92      482.84     85.69 o
 -10  12  12      269.03      360.19     87.47 o
  -8  12  12     4623.48     4697.33    118.01 o
  -6  12  12     4623.82     4694.95    122.62 o
  -4  12  12     2178.51     2263.89     84.08 o
  -2  12  12      775.33      857.89     97.93 o
   0  12  12     6246.92     6215.43    365.28 o
   2  12  12     1297.20     1408.15     81.34 o
   4  12  12     1799.25     1839.47     83.61 o
   6  12  12     1656.33     1601.65     66.28 o
   8  12  12     5648.45     5405.47    136.49 o
  10  12  12       31.86       64.49     60.46 o
 -11  13  12      387.11      409.12     80.92 o
  -9  13  12       20.13       59.69     86.06 o
  -7  13  12      131.20      238.42    108.13 o
  -5  13  12       22.32       44.21     98.79 o
  -3  13  12      510.77      598.00    100.12 o
  -1  13  12       75.96       71.63     99.04 o
   1  13  12        1.78       48.72     80.18 o
   3  13  12        1.62       43.66     71.90 o
   5  13  12      318.13      370.85     82.65 o
   7  13  12      703.77      728.92     86.29 o
 -10  14  12       74.62      109.55     75.73 o
  -8  14  12     4737.97     4773.27    113.79 o
  -6  14  12     1408.50     1330.22    114.40 o
  -4  14  12     3515.17     3604.10     94.73 o
  -2  14  12      591.36      598.25     89.24 o
   0  14  12     4802.89     4737.07     80.80 o
   2  14  12      146.85      192.39     81.94 o
   4  14  12      936.14      902.86     75.94 o
   6  14  12       19.66       62.98     73.42 o
  -7  15  12      794.89      694.41     88.20 o
  -5  15  12     1563.38     1714.92     89.53 o
  -3  15  12       13.80       22.14     84.60 o
  -1  15  12     2129.13     1903.03    108.50 o
   1  15  12      292.95      270.84     84.00 o
   3  15  12     1831.71     1787.16     88.89 o
 -18   1  13     1224.09     1277.59    106.23 o
 -16   1  13      578.00      580.71     98.76 o
 -14   1  13     3291.67     3433.97    110.08 o
 -12   1  13     5933.59     6043.71    108.73 o
 -10   1  13      260.37      242.89    117.18 o
  -8   1  13    10165.71    10113.54    113.74 o
  -6   1  13     4183.01     3986.38     97.32 o
  -4   1  13     9065.01     8941.28    150.69 o
  -2   1  13     1122.76     1071.91    128.21 o
   0   1  13     2984.15     2823.38    101.85 o
   2   1  13      697.09      726.56     76.17 o
   4   1  13       95.06      162.84     62.93 o
   6   1  13     1638.89     1737.05     77.99 o
   8   1  13      498.32      484.04     77.30 o
  10   1  13     3387.97     3365.04     78.96 o
  12   1  13     4184.51     4146.03     99.70 o
  14   1  13     3973.63     4176.11     83.69 o
 -19   2  13     1731.33     1729.71    120.58 o
 -17   2  13      359.72      361.86    111.05 o
 -15   2  13     5701.67     5707.00    184.14 o
 -13   2  13      772.43      686.19    103.35 o
 -11   2  13    12939.61    13037.07    110.24 o
  -9   2  13     1677.25     1686.71     96.78 o
  -7   2  13     2514.14     2441.87     79.05 o
  -5   2  13     1772.06     1639.04     94.83 o
  -3   2  13      203.24      228.32     87.20 o
  -1   2  13     1710.13     1865.49     94.02 o
   1   2  13     2729.85     3070.05    138.38 o
   3   2  13       32.99       84.77     87.36 o
   5   2  13     1668.46     1774.07     77.58 o
   7   2  13     4395.26     4326.06    101.00 o
   9   2  13     6238.99     6164.28    107.21 o
  11   2  13      832.57      716.97     81.04 o
  13   2  13     3211.41     3330.72    109.97 o
 -18   3  13      275.49      275.93    104.47 o
 -16   3  13      139.76      145.30     99.29 o
 -14   3  13      590.81      638.35     97.23 o
 -12   3  13     4057.29     3858.67    103.49 o
 -10   3  13     3041.40     3108.96    100.56 o
  -8   3  13     1836.94     1841.50     77.98 o
  -6   3  13      581.99      614.06     90.45 o
  -4   3  13      197.00      218.38     88.14 o
  -2   3  13     2589.26     2598.06     81.60 o
   0   3  13     4756.05     4604.15    198.61 o
   2   3  13     1401.73     1506.52    131.36 o
   4   3  13     2728.66     2867.39     94.90 o
   6   3  13       45.43      107.30    116.03 o
   8   3  13      408.83      511.30     97.77 o
  10   3  13      822.29      800.44     80.75 o
  12   3  13     2323.06     2511.74    106.15 o
  14   3  13     1630.06     1516.00    100.34 o
 -19   4  13     3758.84     3656.47    195.67 o
 -17   4  13      475.66      510.55    103.02 o
 -15   4  13     2068.26     2232.26    115.09 o
 -13   4  13      728.36      732.72     90.18 o
 -11   4  13     8930.77     9050.65     95.49 o
  -9   4  13      799.81      771.35     77.79 o
  -7   4  13     2481.55     2454.81     78.67 o
  -5   4  13     3365.81     3203.29     96.46 o
  -3   4  13     3202.85     3502.56     95.97 o
  -1   4  13     1411.01     1594.45    122.12 o
   1   4  13    18437.67    18620.21    405.67 o
   3   4  13       81.48      196.39     88.38 o
   5   4  13      378.29      383.79     99.41 o
   7   4  13      642.83      644.74     77.79 o
   9   4  13     3282.38     3563.24     86.19 o
  11   4  13      626.37      616.73     98.81 o
  13   4  13     3949.21     3940.02     92.28 o
 -18   5  13       10.65       77.20     98.45 o
 -16   5  13     2760.90     2526.09    100.69 o
 -14   5  13      490.69      486.18     84.41 o
 -12   5  13     8691.81     8789.55    101.05 o
 -10   5  13      639.61      670.67     67.98 o
  -8   5  13     3495.83     3456.04     82.70 o
  -6   5  13      116.10      126.96     75.55 o
  -4   5  13     5763.16     5971.77     90.38 o
  -2   5  13     6598.13     6791.78    104.12 o
   0   5  13     9170.86     9383.45     96.62 o
   2   5  13     2509.02     2397.75     80.23 o
   4   5  13      911.14      941.02     77.64 o
   6   5  13      847.07      903.22     80.81 o
   8   5  13     3777.45     3770.27    240.58 o
  10   5  13     2513.84     2591.00    102.25 o
  12   5  13      595.53      684.63    101.75 o
  14   5  13     2448.35     2257.83    211.86 o
 -17   6  13      168.85      213.45     97.17 o
 -15   6  13      195.28      213.87     78.42 o
 -13   6  13      426.49      484.36     86.57 o
 -11   6  13      477.89      482.89     78.37 o
  -9   6  13      548.04      479.04     76.66 o
  -7   6  13     4162.00     4177.62    116.39 o
  -5   6  13      111.07      148.76     93.21 o
  -3   6  13      695.18      813.59     97.05 o
  -1   6  13     7335.17     7567.22    163.52 o
   1   6  13      159.87      253.48     89.87 o
   3   6  13     2105.52     2042.69     78.15 o
   5   6  13     3978.03     3957.69    103.21 o
   7   6  13      360.61      479.28     67.50 o
   9   6  13       52.33      -30.61     96.23 o
  11   6  13      142.25      174.40     99.11 o
  13   6  13        1.45       27.78     84.61 o
 -16   7  13     3887.43     4057.55     98.19 o
 -14   7  13      135.81      196.04     90.84 o
 -12   7  13     3360.15     3442.01     93.26 o
 -10   7  13     2624.56     2482.50     73.75 o
  -8   7  13    14590.36    14884.81    388.05 o
  -6   7  13     4219.36     4109.26    102.75 o
  -4   7  13      327.93      427.48     93.08 o
  -2   7  13     2119.93     2094.98     93.59 o
   0   7  13     1474.73     1730.04     78.08 o
   2   7  13     8993.93     9026.96     98.06 o
   4   7  13     3189.20     3219.80    190.73 o
   6   7  13      433.94      596.09     96.55 o
   8   7  13     3371.03     3551.13     75.89 o
  10   7  13      986.36     1136.16     93.58 o
  12   7  13     4076.04     4275.59    112.96 o
 -17   8  13      979.41      915.22    119.34 o
 -15   8  13     1748.80     1648.82    100.02 o
 -13   8  13      869.10      953.28     93.18 o
 -11   8  13      248.28      282.34     84.46 o
  -9   8  13     2224.24     2179.25    108.98 o
  -7   8  13     7191.92     7180.92     95.45 o
  -5   8  13     1672.42     1644.06     97.52 o
  -3   8  13     6350.07     6597.00    102.87 o
  -1   8  13       18.73       33.50     92.17 o
   1   8  13     1028.65      811.72     81.16 o
   3   8  13      942.42     1022.97     78.41 o
   5   8  13      927.92      969.39     82.27 o
   7   8  13      815.84      885.34     97.44 o
   9   8  13     3082.88     3058.42     93.96 o
  11   8  13      824.32      837.79     86.39 o
 -16   9  13      143.12      158.11     89.20 o
 -14   9  13        2.46       60.21     96.95 o
 -12   9  13       35.90       46.48     91.34 o
 -10   9  13      296.74      358.25     69.28 o
  -8   9  13      109.19      162.65     96.66 o
  -6   9  13      830.43      780.45     96.81 o
  -4   9  13      491.30      644.58     77.71 o
  -2   9  13      739.91      784.08     93.43 o
   0   9  13     1098.20     1176.68     80.56 o
   2   9  13     2078.02     2121.13     98.05 o
   4   9  13      339.62      393.90     94.08 o
   6   9  13      259.72      241.21     82.32 o
   8   9  13      152.74      161.79     62.35 o
  10   9  13      847.48      764.60     74.62 o
 -15  10  13     3055.65     2977.26     97.51 o
 -13  10  13      936.10      918.43     96.07 o
 -11  10  13     3879.91     3797.39     92.82 o
  -9  10  13      100.08      100.96     98.53 o
  -7  10  13     1672.29     1786.37    100.70 o
  -5  10  13      280.48      318.62     94.85 o
  -3  10  13     8852.86     8961.71    384.40 o
  -1  10  13      809.18      878.99    128.28 o
   1  10  13     3662.11     3586.76    201.98 o
   3  10  13        2.00       15.63     67.09 o
   5  10  13     9004.33     8992.28    179.70 o
   7  10  13      380.72      449.33    100.89 o
   9  10  13     7602.11     7782.94    254.42 o
 -14  11  13       17.11       26.82     86.73 o
 -12  11  13     1540.30     1414.50     99.34 o
 -10  11  13     1771.83     1599.77     91.06 o
  -8  11  13     2224.13     2371.34    105.52 o
  -6  11  13      148.80      171.57     78.69 o
  -4  11  13      442.70      393.53    105.52 o
  -2  11  13      124.44      107.50     96.84 o
   0  11  13     1460.14     1401.74    100.10 o
   2  11  13     2120.29     2130.24    125.27 o
   4  11  13     2758.14     2671.48    129.35 o
   6  11  13       70.38      122.31    101.14 o
   8  11  13     1436.95     1509.53     85.92 o
 -11  12  13      480.58      452.61     81.22 o
  -9  12  13     2138.32     2169.74     90.62 o
  -7  12  13      572.26      624.72     83.31 o
  -5  12  13       62.14       98.50    108.66 o
  -3  12  13     4634.98     4448.09     92.80 o
  -1  12  13       51.13       97.80     98.91 o
   1  12  13      778.12      786.07     81.45 o
   3  12  13        1.85       93.01     80.78 o
   5  12  13     3228.61     3168.67     71.82 o
   7  12  13        8.96       54.86     84.91 o
 -10  13  13     1506.43     1365.60    119.87 o
  -8  13  13     2051.79     1979.64    115.39 o
  -6  13  13     4497.30     4440.68    165.16 o
  -4  13  13     4663.43     4616.90    180.92 o
  -2  13  13      734.66      887.72     85.18 o
   0  13  13     4347.72     4424.74    316.93 o
   2  13  13        9.64       92.35     81.00 o
   4  13  13      827.84      760.89     86.06 o
   6  13  13      620.24      591.45     86.48 o
  -7  14  13      143.34      100.72    104.55 o
  -5  14  13       34.44       36.83    104.06 o
  -3  14  13       50.79       71.87    105.12 o
  -1  14  13      651.43      567.28    104.31 o
   1  14  13       43.02       39.27    103.55 o
   3  14  13     1176.82     1183.15     87.17 o
 -18   0  14       41.07      134.94    149.84 o
 -16   0  14      986.59      893.28    182.07 o
 -14   0  14    10479.71    10371.17    174.33 o
 -12   0  14     4038.66     4096.12    151.27 o
 -10   0  14     2012.05     2015.33    134.36 o
  -8   0  14      766.40      787.28    131.79 o
  -6   0  14     9559.50     9642.76    155.14 o
  -4   0  14      131.08       66.04    128.92 o
  -2   0  14    18905.26    19431.49    178.77 o
   0   0  14     1294.19     1415.85     97.69 o
   2   0  14     6612.07     6447.51    146.68 o
   4   0  14     6877.90     7221.04    147.69 o
   6   0  14      764.77      797.88    134.22 o
   8   0  14     1478.24     1432.18    138.81 o
  10   0  14     1976.46     2270.17    152.13 o
  12   0  14       10.49       76.78    140.67 o
 -17   1  14     1195.78     1292.22    105.54 o
 -15   1  14       48.57       77.31    110.18 o
 -13   1  14       14.48       40.84     95.97 o
 -11   1  14     1382.77     1262.24     81.81 o
  -9   1  14     5804.37     5784.14    155.49 o
  -7   1  14       12.58       15.24     92.25 o
  -5   1  14      470.71      487.15     92.47 o
  -3   1  14     6799.90     6780.40     98.55 o
  -1   1  14      430.65      367.86    128.49 o
   1   1  14       13.41       20.30     64.95 o
   3   1  14      422.90      457.07     75.84 o
   5   1  14     1021.60      905.12     79.13 o
   7   1  14      533.87      581.96     76.27 o
   9   1  14       95.43       71.66     79.92 o
  11   1  14      408.44      505.76     84.99 o
  13   1  14     3179.47     3085.82     94.89 o
 -18   2  14     1186.96     1230.46    120.05 o
 -16   2  14      199.68      203.69    102.33 o
 -14   2  14      156.79      168.62     97.54 o
 -12   2  14     1545.62     1585.45    100.82 o
 -10   2  14     3159.68     3280.39    102.30 o
  -8   2  14       28.70      120.69     92.60 o
  -6   2  14     5987.47     6139.68    115.17 o
  -4   2  14     1578.39     1588.48     78.45 o
  -2   2  14      778.53      865.74    109.08 o
   0   2  14      182.08      101.70    134.65 o
   2   2  14      885.00      921.67     76.75 o
   4   2  14     3018.35     2965.18     98.25 o
   6   2  14     4167.24     4403.07    196.10 o
   8   2  14     1449.20     1476.46    100.70 o
  10   2  14       85.48      173.59     99.31 o
  12   2  14      459.39      501.18    103.21 o
 -17   3  14      496.63      536.46    114.08 o
 -15   3  14     7558.46     7240.82    119.45 o
 -13   3  14     2881.57     2724.90     92.91 o
 -11   3  14     1796.42     1796.74     99.15 o
  -9   3  14     1188.54     1329.52     80.18 o
  -7   3  14     7154.92     7046.16     87.02 o
  -5   3  14     1115.43     1090.68     79.13 o
  -3   3  14     2034.82     2040.70     95.68 o
  -1   3  14       18.38      119.43     88.41 o
   1   3  14    12661.20    12476.11    334.77 o
   3   3  14     2065.59     2181.00     83.30 o
   5   3  14      591.96      634.70     77.90 o
   7   3  14     4989.99     5026.98    104.68 o
   9   3  14     1128.89     1110.04    156.07 o
  11   3  14     5321.06     5491.86    120.26 o
  13   3  14      344.63      359.96    105.71 o
 -16   4  14      327.96      416.04     95.60 o
 -14   4  14     3671.66     3730.45     87.74 o
 -12   4  14      430.42      469.13     83.84 o
 -10   4  14      581.53      626.60     78.67 o
  -8   4  14      613.92      622.70     76.74 o
  -6   4  14      432.36      403.81     75.42 o
  -4   4  14      762.88      626.12     76.80 o
  -2   4  14     1182.69     1228.85     94.58 o
   0   4  14        2.42      -58.33     88.97 o
   2   4  14     3436.90     3549.08    131.14 o
   4   4  14     4520.46     4869.88    103.62 o
   6   4  14     2150.13     1984.75     73.03 o
   8   4  14       10.64      -26.29     96.49 o
  10   4  14      731.27      745.10    112.81 o
  12   4  14      295.44      468.66    105.77 o
 -17   5  14      697.67      636.63     85.17 o
 -15   5  14     2104.75     1923.58     84.70 o
 -13   5  14     1715.69     1727.13     84.57 o
 -11   5  14     2603.04     2646.45     84.37 o
  -9   5  14      314.60      299.92     82.67 o
  -7   5  14      632.07      701.60     76.82 o
  -5   5  14       21.28      -27.32     66.14 o
  -3   5  14       96.81       81.33     91.46 o
  -1   5  14      184.94       95.48     90.45 o
   1   5  14      490.91      461.76     75.44 o
   3   5  14      814.63      956.01    160.44 o
   5   5  14      189.06      168.90     67.61 o
   7   5  14     1051.95      909.79     82.14 o
   9   5  14     6316.06     6564.93    311.85 o
  11   5  14      546.93      567.11    100.93 o
 -16   6  14      284.93      278.75     97.30 o
 -14   6  14     2975.91     2968.50     94.32 o
 -12   6  14      202.81      202.13     91.77 o
 -10   6  14     9458.10     9520.74    101.42 o
  -8   6  14     3869.10     3798.28     90.20 o
  -6   6  14     6903.00     7049.49     96.25 o
  -4   6  14        2.22       32.83     93.93 o
  -2   6  14    15740.60    16296.01    235.93 o
   0   6  14     1068.04     1202.11     79.51 o
   2   6  14     2099.59     2051.36     98.26 o
   4   6  14      139.29      174.21     78.04 o
   6   6  14     3482.02     3658.00    108.90 o
   8   6  14     1845.18     1861.86     79.47 o
  10   6  14     4014.93     4227.67    109.74 o
 -15   7  14       16.22        5.93     89.69 o
 -13   7  14      606.21      613.99     88.42 o
 -11   7  14      472.69      483.32     81.66 o
  -9   7  14     2820.20     2675.25     84.36 o
  -7   7  14      515.62      459.80     96.46 o
  -5   7  14     2336.03     2374.77    100.99 o
  -3   7  14       37.76       88.54     85.37 o
  -1   7  14     2340.12     2254.75     97.04 o
   1   7  14     4700.61     4466.80    143.46 o
   3   7  14     1324.97     1231.81     97.16 o
   5   7  14      267.75      422.66     96.25 o
   7   7  14        5.05       38.18     62.82 o
   9   7  14      234.20      265.31     71.80 o
  11   7  14      107.48      172.73     72.49 o
 -14   8  14     3087.20     2913.49     97.45 o
 -12   8  14      742.26      744.43     94.91 o
 -10   8  14      400.74      484.46     80.38 o
  -8   8  14     1064.13     1035.04     98.84 o
  -6   8  14     2646.34     2787.37    102.75 o
  -4   8  14        3.30      -15.72     94.55 o
  -2   8  14     1140.79     1104.36     78.36 o
   0   8  14        0.01       86.74     92.68 o
   2   8  14     4929.50     5125.99    155.85 o
   4   8  14      151.15      184.59     97.03 o
   6   8  14     2882.09     3090.35    145.25 o
   8   8  14       91.27       74.97     72.26 o
  10   8  14     2173.68     2228.40    138.85 o
 -13   9  14      718.54      664.71     97.29 o
 -11   9  14     1919.09     2077.20     84.56 o
  -9   9  14       79.02      196.54    108.80 o
  -7   9  14     7924.51     7566.09    115.04 o
  -5   9  14     3205.70     3261.47    102.32 o
  -3   9  14     4181.42     4354.16    105.49 o
  -1   9  14     4257.27     4051.65    220.74 o
   1   9  14     1412.02     1443.34     98.15 o
   3   9  14      566.12      583.87     97.72 o
   5   9  14     3572.26     3584.01    105.49 o
   7   9  14     5708.02     5922.52    121.19 o
   9   9  14      723.95      747.46     75.87 o
 -12  10  14      249.94      280.45     96.77 o
 -10  10  14       16.15       38.19     84.59 o
  -8  10  14      493.41      441.57    100.60 o
  -6  10  14     2000.62     1996.02    112.42 o
  -4  10  14      288.69      329.95     97.70 o
  -2  10  14       38.47       87.24     95.74 o
   0  10  14     2128.85     2252.42    103.56 o
   2  10  14      656.16      671.80     99.11 o
   4  10  14        5.91      -26.43     80.65 o
   6  10  14     3082.84     2936.13    106.62 o
   8  10  14        1.65      -17.92     86.12 o
 -11  11  14       15.24        0.82     89.67 o
  -9  11  14     2220.09     2399.09    109.55 o
  -7  11  14     4128.84     4082.51    163.80 o
  -5  11  14     3660.60     4036.83    129.21 o
  -3  11  14      461.39      506.20     99.26 o
  -1  11  14       89.97      119.07    100.53 o
   1  11  14     3514.27     3382.71    108.24 o
   3  11  14     2232.29     2167.40    104.01 o
   5  11  14      630.27      658.02    149.55 o
   7  11  14      692.76      763.69    107.19 o
 -10  12  14     1413.51     1302.40    119.50 o
  -8  12  14      189.32      240.84     85.86 o
  -6  12  14     2704.71     2551.48    109.40 o
  -4  12  14     2157.24     2245.42    106.23 o
  -2  12  14     1225.06     1302.57    103.67 o
   0  12  14       78.90      118.29    101.04 o
   2  12  14     5208.80     5087.96    347.09 o
   4  12  14      113.93      112.76    103.35 o
  -7  13  14      176.98      314.58    104.17 o
  -5  13  14      142.49      196.19     90.67 o
  -3  13  14        3.67       69.75    103.55 o
  -1  13  14     3153.20     2943.05    152.63 o
   1  13  14       78.00      155.92    104.48 o
 -16   1  15     2267.22     2089.06    111.87 o
 -14   1  15     1676.28     1669.31    104.38 o
 -12   1  15     1078.22     1070.10    100.58 o
 -10   1  15     1715.39     1723.89    100.07 o
  -8   1  15     4084.20     4037.00    104.02 o
  -6   1  15       81.58      110.09     93.32 o
  -4   1  15     2864.76     2775.47     72.09 o
  -2   1  15     5284.15     5336.64    103.31 o
   0   1  15     1845.93     1833.33     96.75 o
   2   1  15     2462.91     2470.57     98.00 o
   4   1  15     2378.18     2380.96     83.89 o
   6   1  15      108.99      146.11     67.18 o
   8   1  15     3635.97     3502.59    106.86 o
  10   1  15     1209.79     1177.87    104.84 o
 -15   2  15      156.99      216.75    103.21 o
 -13   2  15     8577.38     8122.22    120.01 o
 -11   2  15      122.26      154.03     79.72 o
  -9   2  15     4053.56     4167.32    103.82 o
  -7   2  15      705.08      715.13     78.65 o
  -5   2  15     2757.97     2948.07     80.65 o
  -3   2  15       46.32       36.52     64.42 o
  -1   2  15     5392.31     5371.96     91.66 o
   1   2  15     1028.91     1146.34    115.10 o
   3   2  15      902.88      895.74     97.57 o
   5   2  15      734.52      856.09     96.12 o
   7   2  15     1491.66     1652.66     99.61 o
   9   2  15     1793.25     1864.43    104.45 o
  11   2  15     3713.35     3777.62    112.77 o
 -16   3  15      314.80      409.44    114.91 o
 -14   3  15      142.52      138.97     82.04 o
 -12   3  15       45.80      134.56     81.12 o
 -10   3  15       60.00       84.92     67.64 o
  -8   3  15     1046.48     1113.88     79.62 o
  -6   3  15       81.71       39.25     76.64 o
  -4   3  15     1710.34     1877.35    117.46 o
  -2   3  15      808.28      851.84     94.86 o
   0   3  15      282.20      360.49     94.48 o
   2   3  15     1360.83     1449.11     97.90 o
   4   3  15     1308.27     1333.99     79.42 o
   6   3  15      955.11      890.89    100.42 o
   8   3  15      392.82      511.43     98.18 o
  10   3  15       23.29       36.06     83.31 o
 -15   4  15      743.58      760.16     98.76 o
 -13   4  15     5702.94     5743.29     94.57 o
 -11   4  15      624.13      695.74     80.00 o
  -9   4  15     2174.39     2401.49     82.84 o
  -7   4  15     4141.69     4132.30    159.89 o
  -5   4  15     7279.50     7605.61    110.76 o
  -3   4  15      565.55      512.87     94.95 o
  -1   4  15     3250.91     3214.26    100.12 o
   1   4  15     1141.51     1183.85     94.97 o
   3   4  15       28.94       56.70     66.59 o
   5   4  15       42.75       57.23     78.17 o
   7   4  15     8286.57     8940.41    114.94 o
   9   4  15      587.94      578.35    101.73 o
 -14   5  15      278.57      217.13     89.65 o
 -12   5  15      734.28      732.82     82.16 o
 -10   5  15     2842.91     2749.66     76.22 o
  -8   5  15     2031.53     2042.14     73.86 o
  -6   5  15     1723.85     1895.96    116.75 o
  -4   5  15      825.15      793.18     96.35 o
  -2   5  15      892.58      836.34     95.87 o
   0   5  15     1127.22     1204.02     96.69 o
   2   5  15      430.88      460.51     77.40 o
   4   5  15      223.91      328.15     60.44 o
   6   5  15     3152.30     3222.65     94.95 o
   8   5  15     2126.85     2179.35    105.03 o
  10   5  15       79.81       97.97     83.62 o
 -15   6  15      747.18      609.45     79.37 o
 -13   6  15      459.57      530.67     90.10 o
 -11   6  15     1300.39     1269.00     95.09 o
  -9   6  15      162.31      167.67     79.48 o
  -7   6  15       50.61       66.45     98.45 o
  -5   6  15       37.49       19.34     94.93 o
  -3   6  15       42.41        7.91     95.29 o
  -1   6  15      565.45      514.65     78.59 o
   1   6  15     5264.03     4951.86    105.25 o
   3   6  15       45.52       71.91    153.70 o
   5   6  15      832.75      682.34     64.69 o
   7   6  15        9.03      -53.54     71.27 o
   9   6  15        6.94        2.93     76.49 o
 -14   7  15      631.13      653.12     92.54 o
 -12   7  15      755.85      783.28     90.17 o
 -10   7  15     2394.88     2185.69    107.41 o
  -8   7  15     2185.54     2245.13    103.37 o
  -6   7  15     3780.49     3894.17    128.85 o
  -4   7  15     2897.92     2753.90    102.24 o
  -2   7  15     2511.93     2733.92    162.51 o
   0   7  15     2958.30     3025.40    102.59 o
   2   7  15      313.04      312.85     97.82 o
   4   7  15     3578.54     3718.77     91.74 o
   6   7  15     1623.91     1587.17     84.88 o
   8   7  15     1130.71     1126.44     75.64 o
 -13   8  15      427.42      407.62     97.38 o
 -11   8  15        0.97       16.45     94.11 o
  -9   8  15     2895.24     2751.32     93.22 o
  -7   8  15      844.43      835.22    102.81 o
  -5   8  15     7720.34     7988.36    183.21 o
  -3   8  15      129.08      191.02     95.62 o
  -1   8  15     5101.93     4970.93    365.21 o
   1   8  15       41.52      -56.98     79.85 o
   3   8  15     3276.35     3220.73    108.37 o
   5   8  15      112.41      185.02    101.44 o
   7   8  15      372.80      386.56     85.26 o
 -12   9  15       83.72       70.82     91.91 o
 -10   9  15     4388.13     4125.90    115.51 o
  -8   9  15     1017.83     1040.22    103.41 o
  -6   9  15       62.06      178.90    100.87 o
  -4   9  15      161.20      161.78     99.38 o
  -2   9  15       20.24       39.28     98.45 o
   0   9  15     1230.16     1265.94    100.43 o
   2   9  15      283.45      440.68    102.00 o
   4   9  15     2543.84     2494.79    197.97 o
   6   9  15      152.40      153.77    102.96 o
 -11  10  15       19.73        0.29     91.71 o
  -9  10  15     5009.19     4785.07    134.08 o
  -7  10  15      469.97      469.03    111.66 o
  -5  10  15     3734.78     3926.88    186.58 o
  -3  10  15     1202.45     1218.00    101.89 o
  -1  10  15      751.34      743.84    104.22 o
   1  10  15      135.62      241.85    102.56 o
   3  10  15     4735.59     4621.99    134.87 o
   5  10  15      162.50      216.54    105.03 o
  -8  11  15     1171.58     1152.61    107.08 o
  -6  11  15       19.57        0.56    101.90 o
  -4  11  15     1644.45     1648.80    106.94 o
  -2  11  15     3077.05     2933.20    109.90 o
   0  11  15      127.14      141.53    104.94 o
   2  11  15      322.33      332.00     88.13 o
  -5  12  15      103.68      162.95    104.82 o
  -3  12  15      551.08      477.62    107.81 o
  -1  12  15       13.51       20.73    105.38 o
 -14   0  16     2939.54     2625.27    158.72 o
 -12   0  16       84.51      179.06    143.25 o
 -10   0  16     3336.68     3354.97    147.54 o
  -8   0  16     1487.86     1532.30    141.81 o
  -6   0  16      765.47      713.37    139.09 o
  -4   0  16    10592.17    10464.66    105.59 o
  -2   0  16      270.38      342.36    134.94 o
   0   0  16    11302.98    11904.47    167.88 o
   2   0  16      494.07      552.21    139.24 o
   4   0  16     3098.46     3182.93    147.97 o
   6   0  16     3857.56     3759.07    145.11 o
   8   0  16      207.40      307.26    145.54 o
 -15   1  16      519.47      570.10    106.96 o
 -13   1  16       76.10      160.73    102.80 o
 -11   1  16      413.51      442.41    101.44 o
  -9   1  16      343.21      347.14     80.73 o
  -7   1  16     1732.55     1664.31    100.53 o
  -5   1  16       93.56      152.47     78.75 o
  -3   1  16     2368.02     2298.25    149.55 o
  -1   1  16     1982.09     1919.73     81.35 o
   1   1  16      529.12      487.09     79.87 o
   3   1  16       67.16       24.95    100.02 o
   5   1  16      193.91      185.39     70.28 o
   7   1  16      232.89      182.31     99.83 o
   9   1  16        7.14       25.38     84.59 o
 -14   2  16      240.50      268.52    103.71 o
 -12   2  16       26.99       75.25    100.78 o
 -10   2  16      361.39      462.76     81.87 o
  -8   2  16        9.22       16.20     67.73 o
  -6   2  16      536.03      541.80     79.30 o
  -4   2  16      965.86     1128.72     80.75 o
  -2   2  16       80.31       72.60     97.03 o
   0   2  16     9601.21     9373.36     86.61 o
   2   2  16      517.81      592.25    103.85 o
   4   2  16       90.41       71.00    170.53 o
   6   2  16     1347.18     1449.41     91.61 o
   8   2  16      245.24      255.32    102.53 o
 -13   3  16     1132.31     1111.95     76.18 o
 -11   3  16     2765.67     2688.97     88.02 o
  -9   3  16        8.00       45.16     69.77 o
  -7   3  16     6279.42     6603.81     91.09 o
  -5   3  16       65.29       25.59     95.63 o
  -3   3  16    13232.42    12905.89    150.34 o
  -1   3  16     3536.14     3576.26    102.88 o
   1   3  16     2551.53     2452.98     83.52 o
   3   3  16      110.69      120.25     79.71 o
   5   3  16     6735.52     7065.66    113.75 o
   7   3  16       46.46       -5.01    100.41 o
   9   3  16      254.50      226.59    104.24 o
 -14   4  16       45.86       65.62     90.97 o
 -12   4  16      890.83      916.83     90.58 o
 -10   4  16        3.72       35.85     82.59 o
  -8   4  16      193.98      179.94     80.58 o
  -6   4  16        0.31       36.74     77.90 o
  -4   4  16       35.13      105.73     96.58 o
  -2   4  16      308.46      318.03     95.81 o
   0   4  16       31.25      -62.52     96.14 o
   2   4  16      117.77      172.14     79.26 o
   4   4  16     5253.27     5492.47    109.05 o
   6   4  16      274.74      357.94    101.17 o
   8   4  16      955.42     1046.11    113.16 o
 -13   5  16      115.03       63.37     86.36 o
 -11   5  16      173.24      160.65     73.78 o
  -9   5  16      851.27      900.03     74.31 o
  -7   5  16      374.13      357.04     80.41 o
  -5   5  16      194.82      259.90     78.43 o
  -3   5  16      950.06      987.81     82.64 o
  -1   5  16      104.94      128.78     99.48 o
   1   5  16    10443.36    10197.72    414.41 o
   3   5  16      130.90      112.25     68.38 o
   5   5  16      640.31      836.43     71.68 o
   7   5  16      952.01     1007.75     76.06 o
 -12   6  16      487.27      514.99     86.16 o
 -10   6  16       14.52        6.76     82.14 o
  -8   6  16     5882.13     5877.45    101.14 o
  -6   6  16      106.19       32.75    100.02 o
  -4   6  16     2514.44     2450.91    107.05 o
  -2   6  16      974.91     1025.59     99.96 o
   0   6  16     2636.63     2552.82    102.50 o
   2   6  16     1853.41     1805.79    100.57 o
   4   6  16     3840.76     3922.69     79.90 o
   6   6  16       20.50       -8.98     84.76 o
 -11   7  16      673.08      659.25     91.32 o
  -9   7  16      920.28      849.06     73.74 o
  -7   7  16       57.61      141.24    101.29 o
  -5   7  16      136.73       -0.01    100.93 o
  -3   7  16      451.62      490.60     72.76 o
  -1   7  16      166.17      162.43     98.12 o
   1   7  16      752.97      810.33    101.74 o
   3   7  16      137.20      197.90    117.46 o
   5   7  16        7.36       81.15     74.37 o
 -10   8  16      125.31      165.76     90.42 o
  -8   8  16      312.35      279.76     84.53 o
  -6   8  16        1.69       69.70     83.02 o
  -4   8  16      184.05      104.83     99.85 o
  -2   8  16      224.73      141.07     99.13 o
   0   8  16      460.91      598.35    100.73 o
   2   8  16      411.58      417.79     85.63 o
   4   8  16     4045.43     4010.40    113.59 o
  -9   9  16     4546.70     3822.48     93.59 o
  -7   9  16     5149.39     4498.12    172.54 o
  -5   9  16      639.44      722.95    104.44 o
  -3   9  16      119.24       43.30     82.46 o
  -1   9  16      238.33      255.53     84.54 o
   1   9  16     6920.13     6974.37    402.67 o
   3   9  16      437.92      466.83    105.84 o
  -6  10  16     1748.37     1615.58    109.01 o
  -4  10  16      994.42     1007.96     87.05 o
  -2  10  16      130.96      137.77     85.56 o
   0  10  16       84.59       83.93    103.16 o
 -12   1  17       16.39        5.20    107.17 o
 -10   1  17     3418.64     3285.95    154.20 o
  -8   1  17     1729.78     1626.95     85.84 o
  -6   1  17     5759.05     5818.37     84.49 o
  -4   1  17      386.17      460.82     81.67 o
  -2   1  17     3657.57     3678.23     85.01 o
   0   1  17        3.95       54.76     62.67 o
   2   1  17     5712.60     5850.86     86.86 o
   4   1  17      363.81      391.71    100.23 o
   6   1  17      236.52      301.45     84.16 o
 -11   2  17      605.09      558.37     86.25 o
  -9   2  17      181.85      207.22     71.99 o
  -7   2  17       89.01      159.62     57.91 o
  -5   2  17     1121.35     1094.88     74.53 o
  -3   2  17     5780.87     5847.86    131.00 o
  -1   2  17     5144.73     5161.70    182.60 o
   1   2  17     1136.40     1355.77     71.71 o
   3   2  17      227.57      251.02    100.51 o
   5   2  17     7671.12     7904.07    341.64 o
 -12   3  17       82.86       89.37     86.35 o
 -10   3  17      277.47      203.92     85.62 o
  -8   3  17      364.11      303.59     82.87 o
  -6   3  17      591.36      653.08     83.35 o
  -4   3  17      569.83      516.55    102.04 o
  -2   3  17     2369.33     2295.81     78.24 o
   0   3  17     1134.52     1083.18     83.44 o
   2   3  17       21.56       72.31     80.38 o
   4   3  17        4.12       81.14     84.22 o
   6   3  17        9.43       90.72    104.29 o
 -11   4  17     1939.84     1995.94    135.82 o
  -9   4  17       73.65       66.46     74.29 o
  -7   4  17     3706.62     3579.88     88.73 o
  -5   4  17     1998.96     1857.43    160.87 o
  -3   4  17     5984.96     5861.87    231.92 o
  -1   4  17      728.34      812.41    102.48 o
   1   4  17     1353.64     1488.44     73.22 o
   3   4  17      797.43      784.08     79.52 o
   5   4  17     1134.98     1136.02     77.45 o
 -10   5  17     2551.33     2425.20     91.42 o
  -8   5  17      274.63      399.64     86.11 o
  -6   5  17      775.89      887.53    102.45 o
  -4   5  17       14.15       60.33     98.91 o
  -2   5  17     2454.00     2817.90    106.15 o
   0   5  17      882.78      930.71    102.38 o
   2   5  17     1706.20     1721.41     87.08 o
   4   5  17      261.08      231.15     84.98 o
  -9   6  17        8.31       37.64     84.73 o
  -7   6  17     2831.61     2886.66     92.19 o
  -5   6  17        0.63      -52.96    103.76 o
  -3   6  17     2682.85     2725.89    140.67 o
  -1   6  17     3311.26     3217.28    106.55 o
   1   6  17      616.40      644.65     86.46 o
   3   6  17      631.51      570.71     74.95 o
  -8   7  17     1282.57     1253.96     87.63 o
  -6   7  17     5297.29     5280.62    136.66 o
  -4   7  17      308.24      318.72    103.21 o
  -2   7  17     1213.87     1216.70    106.24 o
   0   7  17      399.87      387.47    104.27 o
   2   7  17     2668.11     2828.46    110.80 o
  -5   8  17      216.20      124.28     85.63 o
  -3   8  17     1561.78     1632.95    109.24 o
  -1   8  17      373.29      367.16    110.01 o
  -8   0  18     4872.90     4418.86    126.06 o
  -6   0  18      852.15      812.45     85.70 o
  -4   0  18     1322.11     1424.14    106.86 o
  -2   0  18     1932.10     1892.56     90.70 o
   0   0  18     5266.47     5270.03    161.15 o
   2   0  18     1852.89     1871.37    154.28 o
  -9   1  18      345.29      286.56     85.53 o
  -7   1  18       28.40       18.09     85.57 o
  -5   1  18        7.07      -46.96     65.68 o
  -3   1  18      631.09      609.73     73.81 o
  -1   1  18     2266.25     2164.06     70.67 o
   1   1  18      119.12      126.68     85.50 o
  -8   2  18      483.20      457.64     86.30 o
  -6   2  18     1678.17     1540.64     88.16 o
  -4   2  18     1224.05     1075.30     77.05 o
  -2   2  18      458.46      548.01     84.33 o
   0   2  18     3304.87     3550.53    133.54 o
   2   2  18      389.41      381.74     85.20 o
  -7   3  18      399.48      350.82     75.02 o
  -5   3  18     2006.67     1977.38     98.82 o
  -3   3  18      483.28      536.84    115.89 o
  -1   3  18     3485.82     3843.62    164.39 o
   1   3  18       42.66      108.98     73.70 o
  -6   4  18      113.72       88.56     85.04 o
  -4   4  18        3.21        8.02    105.08 o
  -2   4  18       38.71       14.48     86.60 o
   0   4  18      120.49       70.76     66.32 o
  -5   5  18     1130.34     1309.29    108.04 o
  -3   5  18       64.63       62.27     85.51 o
 
